# Supplementary material for: 2-(4-Meth­oxy­benzyl­idene)-2H-1,3-benzodithiole 1,1,3,3-tetra­oxide
Source: Acta Crystallogr Sect E Struct Rep Online. 2012 Feb 4;68(Pt 3):o567. doi: 10.1107/S1600536812002826 (PMC3297295; doi:10.1107/S1600536812002826)
Supplement: Supplementary file 1 [file e-68-0o567-sup1.cif]

##############################################################################
#                                                                            #
# This CIF contains the data in a paper accepted for publication in          #
# Acta Crystallographica Section E. It conforms to the requirements of       #
# Notes for Authors for Acta Crystallographica Section E, and has been       #
# peer reviewed under the auspices of the IUCr Commission on Journals.       #
#                                                                            #
# Full details of the Crystallographic Information File format               #
# are given in the paper "The Crystallographic Information File (CIF):       #
# a New Standard Archive File for Crystallography" by S. R. Hall, F. H.      #
# Allen and I. D. Brown [Acta Cryst. (1991), A47, 655-685].                  #
#                                                                            #
# The current version of the core CIF dictionary is obtainable from          #
# ftp://ftp.iucr.org/pub/cif_core.dic.                                       #
#                                                                            #
# Software is freely available for graphical display of the structure(s)     #
# in this CIF. For information consult the CIF software page                 #
# http://www.iucr.org/resources/cif/software.                                #
#                                                                            #
# This file may be used for bona fide research purposes within the           #
# scientific community so long as proper attribution is given to the journal # 
# article from which it was obtained.                                        #
#                                                                            #
##############################################################################
data_I
_audit_creation_method     'form98_non/compatible with shelxl97-2'
_chemical_name_systematic
;
2-(4-Methoxybenzylidene)-2<i>H</i>-1,3-benzodithiole 1,1,3,3-tetraoxide
;
_chemical_name_common     ?
_chemical_formula_moiety     'C15 H12 O5 S2'
_chemical_formula_sum     'C15 H12 O5 S2'
_chemical_formula_iupac     'C15 H12 O5 S2'
_chemical_formula_weight     336.385
_chemical_melting_point     ?
_symmetry_cell_setting     triclinic
_symmetry_space_group_name_H-M     'P -1'
_symmetry_space_group_name_Hall     '-P 1'
loop_
    _symmetry_equiv_pos_as_xyz
    'x, y, z'
    '-x, -y, -z'
_cell_length_a     7.3649(2)
_cell_length_b     11.4723(3)
_cell_length_c     17.6114(5)
_cell_angle_alpha     84.345(2)
_cell_angle_beta     84.631(2)
_cell_angle_gamma     71.711(2)
_cell_volume     1402.89(7)
_cell_formula_units_Z     4
_cell_measurement_reflns_used     5056
_cell_measurement_theta_min     3.134
_cell_measurement_theta_max     25.350
_cell_measurement_temperature     173(2)
_exptl_crystal_description     block
_exptl_crystal_colour     yellow
_exptl_crystal_size_max     0.17
_exptl_crystal_size_mid     0.12
_exptl_crystal_size_min     0.08
_exptl_crystal_density_diffrn     1.59268(8)
_exptl_crystal_density_meas     ?
_exptl_crystal_density_method     'not measured'
_exptl_crystal_F_000     696
_exptl_absorpt_coefficient_mu     0.401
_exptl_absorpt_correction_type     none
_exptl_absorpt_process_details     ?
_exptl_absorpt_correction_T_min     ?
_exptl_absorpt_correction_T_max     ?
_exptl_special_details     ?
_diffrn_ambient_temperature     173(2)
_diffrn_radiation_type     MoK\a
_diffrn_radiation_wavelength     0.71073
_diffrn_radiation_source     'rotating anode'
_diffrn_radiation_monochromator     'MONTEL, graded multilayered X-ray optics'
_diffrn_measurement_device_type     'Nonius KappaCCD'
_diffrn_measurement_device     '95mm CCD camera on \k-goniostat'
_diffrn_measurement_method     'CCD; rotation images; thick slices'
_diffrn_reflns_number     9496
_diffrn_reflns_av_R_equivalents     0.0190
_diffrn_reflns_av_sigmaI/netI     0.0314
_diffrn_reflns_theta_min     3.29
_diffrn_reflns_theta_max     25.38
_diffrn_reflns_theta_full     25.38
_diffrn_measured_fraction_theta_max     0.995
_diffrn_measured_fraction_theta_full     0.995
_diffrn_reflns_limit_h_min     -8
_diffrn_reflns_limit_h_max     8
_diffrn_reflns_limit_k_min     -13
_diffrn_reflns_limit_k_max     13
_diffrn_reflns_limit_l_min     -20
_diffrn_reflns_limit_l_max     21
_refine_special_details
;
Refinement of <i>F</i>^2^ against ALL reflections. The weighted <i>R</i>-factor
<i>wR</i> and goodness of fit <i>S</i> are based on <i>F</i>^2^, conventional
<i>R</i>-factors <i>R</i> are based on <i>F</i>, with <i>F</i> set to zero for
negative <i>F</i>^2^. The threshold expression of <i>F</i>^2^ >
2<i>\s</i>(<i>F</i>^2^) is used only for calculating <i>R</i>-factors(gt)
<i>etc</i>. and is not relevant to the choice of reflections for refinement.
<i>R</i>-factors based on <i>F</i>^2^ are statistically about twice as large
as those based on <i>F</i>, and <i>R</i>-factors based on all data will be
even larger.
;
_reflns_number_total     5124
_reflns_number_gt     4435
_reflns_threshold_expression     I>2\s(I)
_refine_ls_structure_factor_coef     Fsqd
_refine_ls_matrix_type     full
_refine_ls_R_factor_all     0.0445
_refine_ls_R_factor_gt     0.0366
_refine_ls_wR_factor_gt     0.0893
_refine_ls_wR_factor_ref     0.0933
_refine_ls_goodness_of_fit_ref     1.096
_refine_ls_restrained_S_all     1.096
_refine_ls_number_reflns     5124
_refine_ls_number_parameters     399
_refine_ls_number_restraints     0
_refine_ls_hydrogen_treatment     constr
_refine_ls_weighting_scheme     calc
_refine_ls_weighting_details
       'calc w = 1/[\s^2^(Fo^2^)+(0.0250P)^2^+1.7791P] where P=(Fo^2^+2Fc^2^)/3'
_atom_sites_solution_hydrogens     geom
_atom_sites_solution_primary     direct
_atom_sites_solution_secondary     difmap
_refine_ls_shift/su_max     0.001
_refine_ls_shift/su_mean     0.000
_refine_diff_density_max     0.291
_refine_diff_density_min     -0.382
_refine_ls_extinction_method     none
_refine_ls_extinction_coef     ?
_refine_ls_abs_structure_Flack     ?
loop_
    _atom_type_symbol
    _atom_type_description
    _atom_type_scat_dispersion_real
    _atom_type_scat_dispersion_imag
    _atom_type_scat_source
    'C' 'C' 0.0033 0.0016
                         'International Tables Vol C Tables 4.2.6.8 and 6.1.1.4'
    'H' 'H' 0.0000 0.0000
                         'International Tables Vol C Tables 4.2.6.8 and 6.1.1.4'
    'O' 'O' 0.0106 0.0060
                         'International Tables Vol C Tables 4.2.6.8 and 6.1.1.4'
    'S' 'S' 0.1246 0.1234
                         'International Tables Vol C Tables 4.2.6.8 and 6.1.1.4'
_computing_data_collection     'COLLECT (Hooft, 2004)'
_computing_cell_refinement     'SCALEPACK (Otwinowski & Minor, 1997)'
_computing_data_reduction     'DENZO and SCALEPACK (Otwinowski & Minor, 1997)'
_computing_structure_solution     'SIR97 (Altomare <i>et al.</i>, 1999)'
_computing_structure_refinement     'SHELXL97 (Sheldrick, 2008)'
_computing_molecular_graphics
;
ORTEP-3 (Farrugia, 1997) and OLEX2 (Dolomanov <i>et al.</i>,
2004)
;
_computing_publication_material     'PLATON (Spek, 2009)'
loop_
    _atom_site_type_symbol
    _atom_site_label
    _atom_site_fract_x
    _atom_site_fract_y
    _atom_site_fract_z
    _atom_site_U_iso_or_equiv
    _atom_site_adp_type
    _atom_site_calc_flag
    _atom_site_refinement_flags
    _atom_site_occupancy
    _atom_site_symmetry_multiplicity
    _atom_site_disorder_assembly
    _atom_site_disorder_group
    S S1 0.64347(9) 0.35339(5) 0.08928(3) 0.02238(14) Uani d . 1 1 . .
    S S2 0.64751(9) 0.25433(6) 0.24987(3) 0.02422(15) Uani d . 1 1 . .
    O O1 0.8215(3) 0.35541(16) 0.04909(10) 0.0295(4) Uani d . 1 1 . .
    O O2 0.4828(3) 0.36877(16) 0.04470(9) 0.0289(4) Uani d . 1 1 . .
    O O3 0.8294(3) 0.21116(17) 0.28301(10) 0.0323(4) Uani d . 1 1 . .
    O O4 0.4931(3) 0.21619(17) 0.28849(10) 0.0336(4) Uani d . 1 1 . .
    O O5 0.7530(3) -0.12438(15) -0.13537(10) 0.0314(4) Uani d . 1 1 . .
    C C1 0.5826(3) 0.4621(2) 0.15891(13) 0.0232(5) Uani d . 1 1 . .
    C C2 0.5810(3) 0.4154(2) 0.23440(13) 0.0233(5) Uani d . 1 1 . .
    C C3 0.5398(4) 0.4931(2) 0.29365(14) 0.0280(5) Uani d . 1 1 . .
    H H3 0.5384 0.4613 0.3455 0.034 Uiso calc R 1 1 . .
    C C4 0.5008(4) 0.6182(2) 0.27511(15) 0.0301(6) Uani d . 1 1 . .
    H H4 0.4718 0.6731 0.3147 0.036 Uiso calc R 1 1 . .
    C C5 0.5035(4) 0.6643(2) 0.19921(15) 0.0297(6) Uani d . 1 1 . .
    H H5 0.4773 0.7504 0.1877 0.036 Uiso calc R 1 1 . .
    C C6 0.5439(4) 0.5870(2) 0.14008(14) 0.0268(5) Uani d . 1 1 . .
    H H6 0.5450 0.6188 0.0882 0.032 Uiso calc R 1 1 . .
    C C7 0.6748(3) 0.2207(2) 0.15259(13) 0.0222(5) Uani d . 1 1 . .
    C C8 0.7040(3) 0.1042(2) 0.13583(14) 0.0248(5) Uani d . 1 1 . .
    H H8 0.7087 0.0476 0.1793 0.030 Uiso calc R 1 1 . .
    C C9 0.7299(3) 0.0493(2) 0.06317(14) 0.0237(5) Uani d . 1 1 . .
    C C10 0.7700(3) 0.1060(2) -0.00806(14) 0.0241(5) Uani d . 1 1 . .
    H H10 0.7893 0.1844 -0.0101 0.029 Uiso calc R 1 1 . .
    C C11 0.7821(3) 0.0502(2) -0.07497(14) 0.0237(5) Uani d . 1 1 . .
    H H11 0.8092 0.0900 -0.1226 0.028 Uiso calc R 1 1 . .
    C C12 0.7542(3) -0.0654(2) -0.07256(14) 0.0250(5) Uani d . 1 1 . .
    C C13 0.7247(3) -0.1262(2) -0.00221(15) 0.0273(5) Uani d . 1 1 . .
    H H13 0.7134 -0.2067 0.0000 0.033 Uiso calc R 1 1 . .
    C C14 0.7122(3) -0.0693(2) 0.06378(15) 0.0262(5) Uani d . 1 1 . .
    H H14 0.6909 -0.1113 0.1114 0.031 Uiso calc R 1 1 . .
    C C15 0.7570(4) -0.0591(2) -0.20891(15) 0.0328(6) Uani d . 1 1 . .
    H H15A 0.8792 -0.0413 -0.2187 0.049 Uiso calc R 1 1 . .
    H H15B 0.6512 0.0182 -0.2099 0.049 Uiso calc R 1 1 . .
    H H15C 0.7434 -0.1097 -0.2484 0.049 Uiso calc R 1 1 . .
    S S3 0.06712(9) 0.22772(5) 0.71282(3) 0.02390(15) Uani d . 1 1 . .
    S S4 0.00344(9) 0.46523(5) 0.62306(3) 0.02375(15) Uani d . 1 1 . .
    O O6 0.2566(3) 0.15179(16) 0.73049(10) 0.0338(4) Uani d . 1 1 . .
    O O7 -0.0825(3) 0.17105(16) 0.72510(10) 0.0349(4) Uani d . 1 1 . .
    O O8 0.1567(3) 0.51075(16) 0.59109(10) 0.0331(4) Uani d . 1 1 . .
    O O9 -0.1808(3) 0.52166(16) 0.59230(10) 0.0336(4) Uani d . 1 1 . .
    O O10 0.3914(3) -0.20996(16) 0.44004(10) 0.0325(4) Uani d . 1 1 . .
    C C16 0.0027(3) 0.3599(2) 0.76490(13) 0.0218(5) Uani d . 1 1 . .
    C C17 -0.0216(3) 0.4715(2) 0.72270(13) 0.0218(5) Uani d . 1 1 . .
    C C18 -0.0697(3) 0.5813(2) 0.75786(14) 0.0253(5) Uani d . 1 1 . .
    H H18 -0.0866 0.6576 0.7285 0.030 Uiso calc R 1 1 . .
    C C19 -0.0923(4) 0.5763(2) 0.83682(14) 0.0277(5) Uani d . 1 1 . .
    H H19 -0.1233 0.6499 0.8623 0.033 Uiso calc R 1 1 . .
    C C20 -0.0701(4) 0.4644(2) 0.87937(14) 0.0284(5) Uani d . 1 1 . .
    H H20 -0.0880 0.4630 0.9335 0.034 Uiso calc R 1 1 . .
    C C21 -0.0226(4) 0.3551(2) 0.84416(14) 0.0264(5) Uani d . 1 1 . .
    H H21 -0.0077 0.2790 0.8734 0.032 Uiso calc R 1 1 . .
    C C22 0.0720(3) 0.3032(2) 0.62085(13) 0.0226(5) Uani d . 1 1 . .
    C C23 0.1276(3) 0.2572(2) 0.55205(14) 0.0252(5) Uani d . 1 1 . .
    H H23 0.1287 0.3184 0.5117 0.030 Uiso calc R 1 1 . .
    C C24 0.1858(3) 0.1340(2) 0.52707(13) 0.0234(5) Uani d . 1 1 . .
    C C25 0.2688(4) 0.1172(2) 0.45215(13) 0.0261(5) Uani d . 1 1 . .
    H H25 0.2797 0.1866 0.4200 0.031 Uiso calc R 1 1 . .
    C C26 0.3345(4) 0.0027(2) 0.42451(14) 0.0267(5) Uani d . 1 1 . .
    H H26 0.3914 -0.0070 0.3739 0.032 Uiso calc R 1 1 . .
    C C27 0.3171(4) -0.0996(2) 0.47123(14) 0.0247(5) Uani d . 1 1 . .
    C C28 0.2291(3) -0.0849(2) 0.54467(13) 0.0247(5) Uani d . 1 1 . .
    H H28 0.2131 -0.1540 0.5757 0.030 Uiso calc R 1 1 . .
    C C29 0.1654(4) 0.0303(2) 0.57202(14) 0.0249(5) Uani d . 1 1 . .
    H H29 0.1065 0.0398 0.6223 0.030 Uiso calc R 1 1 . .
    C C30 0.3957(5) -0.3186(2) 0.48879(16) 0.0379(7) Uani d . 1 1 . .
    H H30A 0.4664 -0.3210 0.5337 0.057 Uiso calc R 1 1 . .
    H H30B 0.4592 -0.3917 0.4606 0.057 Uiso calc R 1 1 . .
    H H30C 0.2643 -0.3174 0.5054 0.057 Uiso calc R 1 1 . .
loop_
    _atom_site_aniso_label
    _atom_site_aniso_U_11
    _atom_site_aniso_U_22
    _atom_site_aniso_U_33
    _atom_site_aniso_U_12
    _atom_site_aniso_U_13
    _atom_site_aniso_U_23
    S1 0.0289(3) 0.0221(3) 0.0162(3) -0.0091(2) -0.0007(2) 0.0013(2)
    S2 0.0285(3) 0.0270(3) 0.0170(3) -0.0099(3) -0.0010(2) 0.0032(2)
    O1 0.0348(10) 0.0310(10) 0.0238(9) -0.0143(8) 0.0070(8) -0.0020(7)
    O2 0.0352(10) 0.0293(9) 0.0216(9) -0.0074(8) -0.0091(7) -0.0008(7)
    O3 0.0334(10) 0.0374(10) 0.0236(9) -0.0074(8) -0.0087(8) 0.0049(8)
    O4 0.0381(11) 0.0392(11) 0.0262(9) -0.0197(9) 0.0068(8) 0.0018(8)
    O5 0.0418(11) 0.0221(9) 0.0313(10) -0.0111(8) 0.0000(8) -0.0051(7)
    C1 0.0221(12) 0.0296(13) 0.0186(12) -0.0093(10) -0.0020(9) -0.0005(10)
    C2 0.0221(12) 0.0279(13) 0.0210(12) -0.0098(10) -0.0017(9) 0.0011(10)
    C3 0.0313(14) 0.0360(14) 0.0180(12) -0.0124(11) -0.0007(10) -0.0024(10)
    C4 0.0285(14) 0.0353(15) 0.0255(13) -0.0071(11) 0.0003(11) -0.0086(11)
    C5 0.0319(14) 0.0246(13) 0.0321(14) -0.0075(11) -0.0047(11) -0.0008(11)
    C6 0.0311(14) 0.0281(13) 0.0211(12) -0.0092(11) -0.0035(10) 0.0012(10)
    C7 0.0236(12) 0.0254(12) 0.0176(11) -0.0088(10) -0.0011(9) 0.0024(9)
    C8 0.0226(12) 0.0263(13) 0.0241(12) -0.0076(10) -0.0014(10) 0.0043(10)
    C9 0.0202(12) 0.0228(12) 0.0270(13) -0.0056(10) -0.0022(10) 0.0010(10)
    C10 0.0211(12) 0.0202(12) 0.0308(13) -0.0066(10) -0.0005(10) -0.0011(10)
    C11 0.0217(12) 0.0224(12) 0.0265(13) -0.0076(10) 0.0014(10) 0.0001(10)
    C12 0.0217(12) 0.0201(12) 0.0320(14) -0.0045(10) -0.0011(10) -0.0035(10)
    C13 0.0246(13) 0.0181(12) 0.0379(15) -0.0056(10) -0.0017(11) 0.0008(10)
    C14 0.0220(12) 0.0216(12) 0.0319(14) -0.0043(10) -0.0019(10) 0.0043(10)
    C15 0.0423(16) 0.0279(14) 0.0289(14) -0.0114(12) -0.0007(12) -0.0054(11)
    S3 0.0316(3) 0.0185(3) 0.0196(3) -0.0067(2) 0.0012(2) 0.0023(2)
    S4 0.0327(3) 0.0194(3) 0.0186(3) -0.0085(2) -0.0012(2) 0.0021(2)
    O6 0.0394(11) 0.0259(9) 0.0274(10) 0.0017(8) -0.0043(8) 0.0032(7)
    O7 0.0465(12) 0.0287(10) 0.0340(10) -0.0215(9) 0.0108(9) -0.0037(8)
    O8 0.0471(12) 0.0310(10) 0.0262(9) -0.0223(9) 0.0083(8) -0.0012(8)
    O9 0.0401(11) 0.0290(10) 0.0271(10) -0.0034(8) -0.0110(8) 0.0034(8)
    O10 0.0474(11) 0.0234(9) 0.0250(9) -0.0096(8) 0.0036(8) -0.0035(7)
    C16 0.0196(12) 0.0212(12) 0.0238(12) -0.0061(9) 0.0014(9) -0.0007(9)
    C17 0.0217(12) 0.0227(12) 0.0204(12) -0.0072(10) -0.0002(9) 0.0007(9)
    C18 0.0279(13) 0.0213(12) 0.0276(13) -0.0094(10) -0.0006(10) -0.0004(10)
    C19 0.0279(13) 0.0283(13) 0.0281(13) -0.0099(11) 0.0020(10) -0.0070(10)
    C20 0.0287(13) 0.0337(14) 0.0221(13) -0.0098(11) 0.0026(10) -0.0027(10)
    C21 0.0285(13) 0.0261(13) 0.0225(12) -0.0072(10) -0.0003(10) 0.0035(10)
    C22 0.0271(13) 0.0187(12) 0.0209(12) -0.0069(10) -0.0002(10) 0.0020(9)
    C23 0.0276(13) 0.0264(13) 0.0211(12) -0.0094(10) -0.0031(10) 0.0048(10)
    C24 0.0241(12) 0.0239(12) 0.0219(12) -0.0064(10) -0.0025(10) -0.0023(10)
    C25 0.0334(14) 0.0279(13) 0.0181(12) -0.0126(11) -0.0024(10) 0.0039(10)
    C26 0.0335(14) 0.0313(13) 0.0159(11) -0.0118(11) 0.0000(10) -0.0005(10)
    C27 0.0284(13) 0.0248(13) 0.0214(12) -0.0083(10) -0.0036(10) -0.0029(10)
    C28 0.0287(13) 0.0257(13) 0.0201(12) -0.0100(10) -0.0007(10) 0.0013(10)
    C29 0.0276(13) 0.0282(13) 0.0184(12) -0.0091(10) 0.0009(10) -0.0001(10)
    C30 0.0569(19) 0.0241(14) 0.0305(14) -0.0117(13) 0.0034(13) -0.0003(11)
_geom_special_details
;
All e.s.d.'s (except the e.s.d. in the dihedral angle between two l.s. planes)
are estimated using the full covariance matrix. The cell e.s.d.'s are taken
into account individually in the estimation of e.s.d.'s in distances, angles
and torsion angles; correlations between e.s.d.'s in cell parameters are only
used when they are defined by crystal symmetry. An approximate (isotropic)
treatment of cell e.s.d.'s is used for estimating e.s.d.'s involving l.s.
planes.
;
loop_
    _geom_bond_atom_site_label_1
    _geom_bond_atom_site_label_2
    _geom_bond_site_symmetry_2
    _geom_bond_distance
    _geom_bond_publ_flag
    S1 O1 . 1.4360(18) ?
    S1 O2 . 1.4362(18) ?
    S1 C1 . 1.763(2) ?
    S1 C7 . 1.763(2) ?
    S2 O3 . 1.4328(18) ?
    S2 O4 . 1.4342(18) ?
    S2 C2 . 1.757(2) ?
    S2 C7 . 1.772(2) ?
    O5 C12 . 1.354(3) ?
    O5 C15 . 1.433(3) ?
    C1 C6 . 1.383(3) ?
    C1 C2 . 1.384(3) ?
    C2 C3 . 1.390(3) ?
    C3 C4 . 1.384(4) ?
    C3 H3 . 0.9500 ?
    C4 C5 . 1.389(4) ?
    C4 H4 . 0.9500 ?
    C5 C6 . 1.385(4) ?
    C5 H5 . 0.9500 ?
    C6 H6 . 0.9500 ?
    C7 C8 . 1.343(3) ?
    C8 C9 . 1.452(3) ?
    C8 H8 . 0.9500 ?
    C9 C14 . 1.405(3) ?
    C9 C10 . 1.405(3) ?
    C10 C11 . 1.378(3) ?
    C10 H10 . 0.9500 ?
    C11 C12 . 1.400(3) ?
    C11 H11 . 0.9500 ?
    C12 C13 . 1.394(4) ?
    C13 C14 . 1.370(4) ?
    C13 H13 . 0.9500 ?
    C14 H14 . 0.9500 ?
    C15 H15A . 0.9800 ?
    C15 H15B . 0.9800 ?
    C15 H15C . 0.9800 ?
    S3 O7 . 1.4353(18) ?
    S3 O6 . 1.4380(19) ?
    S3 C22 . 1.763(2) ?
    S3 C16 . 1.763(2) ?
    S4 O8 . 1.4343(18) ?
    S4 O9 . 1.4389(19) ?
    S4 C17 . 1.754(2) ?
    S4 C22 . 1.770(2) ?
    O10 C27 . 1.360(3) ?
    O10 C30 . 1.436(3) ?
    C16 C17 . 1.385(3) ?
    C16 C21 . 1.389(3) ?
    C17 C18 . 1.388(3) ?
    C18 C19 . 1.383(4) ?
    C18 H18 . 0.9500 ?
    C19 C20 . 1.392(4) ?
    C19 H19 . 0.9500 ?
    C20 C21 . 1.384(4) ?
    C20 H20 . 0.9500 ?
    C21 H21 . 0.9500 ?
    C22 C23 . 1.346(3) ?
    C23 C24 . 1.442(3) ?
    C23 H23 . 0.9500 ?
    C24 C29 . 1.404(3) ?
    C24 C25 . 1.406(3) ?
    C25 C26 . 1.371(4) ?
    C25 H25 . 0.9500 ?
    C26 C27 . 1.398(3) ?
    C26 H26 . 0.9500 ?
    C27 C28 . 1.393(3) ?
    C28 C29 . 1.376(3) ?
    C28 H28 . 0.9500 ?
    C29 H29 . 0.9500 ?
    C30 H30A . 0.9800 ?
    C30 H30B . 0.9800 ?
    C30 H30C . 0.9800 ?
loop_
    _geom_contact_atom_site_label_1
    _geom_contact_atom_site_label_2
    _geom_contact_distance
    _geom_contact_site_symmetry_1
    _geom_contact_site_symmetry_2
    _geom_contact_publ_flag
    ? ? ? ? ? ?
loop_
    _geom_angle_atom_site_label_1
    _geom_angle_atom_site_label_2
    _geom_angle_atom_site_label_3
    _geom_angle_site_symmetry_1
    _geom_angle_site_symmetry_3
    _geom_angle
    _geom_angle_publ_flag
    O1 S1 O2 . . 117.71(11) ?
    O1 S1 C1 . . 108.95(11) ?
    O2 S1 C1 . . 110.29(11) ?
    O1 S1 C7 . . 111.23(11) ?
    O2 S1 C7 . . 109.43(11) ?
    C1 S1 C7 . . 97.34(11) ?
    O3 S2 O4 . . 117.61(11) ?
    O3 S2 C2 . . 108.98(11) ?
    O4 S2 C2 . . 110.83(11) ?
    O3 S2 C7 . . 110.16(11) ?
    O4 S2 C7 . . 110.04(11) ?
    C2 S2 C7 . . 97.32(11) ?
    C12 O5 C15 . . 118.30(19) ?
    C6 C1 C2 . . 121.2(2) ?
    C6 C1 S1 . . 122.46(18) ?
    C2 C1 S1 . . 116.29(19) ?
    C1 C2 C3 . . 120.8(2) ?
    C1 C2 S2 . . 116.23(18) ?
    C3 C2 S2 . . 122.88(19) ?
    C4 C3 C2 . . 118.2(2) ?
    C4 C3 H3 . . 120.9 ?
    C2 C3 H3 . . 120.9 ?
    C3 C4 C5 . . 120.7(2) ?
    C3 C4 H4 . . 119.7 ?
    C5 C4 H4 . . 119.7 ?
    C6 C5 C4 . . 121.2(2) ?
    C6 C5 H5 . . 119.4 ?
    C4 C5 H5 . . 119.4 ?
    C1 C6 C5 . . 117.9(2) ?
    C1 C6 H6 . . 121.0 ?
    C5 C6 H6 . . 121.0 ?
    C8 C7 S1 . . 128.34(19) ?
    C8 C7 S2 . . 118.91(18) ?
    S1 C7 S2 . . 112.62(13) ?
    C7 C8 C9 . . 131.6(2) ?
    C7 C8 H8 . . 114.2 ?
    C9 C8 H8 . . 114.2 ?
    C14 C9 C10 . . 117.3(2) ?
    C14 C9 C8 . . 117.7(2) ?
    C10 C9 C8 . . 125.0(2) ?
    C11 C10 C9 . . 121.3(2) ?
    C11 C10 H10 . . 119.3 ?
    C9 C10 H10 . . 119.3 ?
    C10 C11 C12 . . 119.8(2) ?
    C10 C11 H11 . . 120.1 ?
    C12 C11 H11 . . 120.1 ?
    O5 C12 C13 . . 116.2(2) ?
    O5 C12 C11 . . 124.1(2) ?
    C13 C12 C11 . . 119.7(2) ?
    C14 C13 C12 . . 119.7(2) ?
    C14 C13 H13 . . 120.1 ?
    C12 C13 H13 . . 120.1 ?
    C13 C14 C9 . . 122.0(2) ?
    C13 C14 H14 . . 119.0 ?
    C9 C14 H14 . . 119.0 ?
    O5 C15 H15A . . 109.5 ?
    O5 C15 H15B . . 109.5 ?
    H15A C15 H15B . . 109.5 ?
    O5 C15 H15C . . 109.5 ?
    H15A C15 H15C . . 109.5 ?
    H15B C15 H15C . . 109.5 ?
    O7 S3 O6 . . 116.77(12) ?
    O7 S3 C22 . . 112.52(11) ?
    O6 S3 C22 . . 110.41(11) ?
    O7 S3 C16 . . 108.99(11) ?
    O6 S3 C16 . . 109.12(11) ?
    C22 S3 C16 . . 97.21(11) ?
    O8 S4 O9 . . 116.81(11) ?
    O8 S4 C17 . . 110.52(11) ?
    O9 S4 C17 . . 109.14(11) ?
    O8 S4 C22 . . 110.39(11) ?
    O9 S4 C22 . . 110.62(11) ?
    C17 S4 C22 . . 97.69(11) ?
    C27 O10 C30 . . 117.44(19) ?
    C17 C16 C21 . . 120.5(2) ?
    C17 C16 S3 . . 116.57(18) ?
    C21 C16 S3 . . 122.91(18) ?
    C16 C17 C18 . . 121.4(2) ?
    C16 C17 S4 . . 115.80(18) ?
    C18 C17 S4 . . 122.71(18) ?
    C19 C18 C17 . . 118.0(2) ?
    C19 C18 H18 . . 121.0 ?
    C17 C18 H18 . . 121.0 ?
    C18 C19 C20 . . 120.7(2) ?
    C18 C19 H19 . . 119.6 ?
    C20 C19 H19 . . 119.6 ?
    C21 C20 C19 . . 121.2(2) ?
    C21 C20 H20 . . 119.4 ?
    C19 C20 H20 . . 119.4 ?
    C20 C21 C16 . . 118.2(2) ?
    C20 C21 H21 . . 120.9 ?
    C16 C21 H21 . . 120.9 ?
    C23 C22 S3 . . 130.49(19) ?
    C23 C22 S4 . . 116.88(18) ?
    S3 C22 S4 . . 112.52(13) ?
    C22 C23 C24 . . 133.1(2) ?
    C22 C23 H23 . . 113.4 ?
    C24 C23 H23 . . 113.4 ?
    C29 C24 C25 . . 117.9(2) ?
    C29 C24 C23 . . 124.8(2) ?
    C25 C24 C23 . . 117.3(2) ?
    C26 C25 C24 . . 121.3(2) ?
    C26 C25 H25 . . 119.3 ?
    C24 C25 H25 . . 119.3 ?
    C25 C26 C27 . . 119.6(2) ?
    C25 C26 H26 . . 120.2 ?
    C27 C26 H26 . . 120.2 ?
    O10 C27 C28 . . 124.1(2) ?
    O10 C27 C26 . . 115.6(2) ?
    C28 C27 C26 . . 120.2(2) ?
    C29 C28 C27 . . 119.6(2) ?
    C29 C28 H28 . . 120.2 ?
    C27 C28 H28 . . 120.2 ?
    C28 C29 C24 . . 121.3(2) ?
    C28 C29 H29 . . 119.3 ?
    C24 C29 H29 . . 119.3 ?
    O10 C30 H30A . . 109.5 ?
    O10 C30 H30B . . 109.5 ?
    H30A C30 H30B . . 109.5 ?
    O10 C30 H30C . . 109.5 ?
    H30A C30 H30C . . 109.5 ?
    H30B C30 H30C . . 109.5 ?
loop_
    _geom_torsion_atom_site_label_1
    _geom_torsion_atom_site_label_2
    _geom_torsion_atom_site_label_3
    _geom_torsion_atom_site_label_4
    _geom_torsion_site_symmetry_1
    _geom_torsion_site_symmetry_2
    _geom_torsion_site_symmetry_3
    _geom_torsion_site_symmetry_4
    _geom_torsion
    _geom_torsion_publ_flag
    O1 S1 C1 C6 . . . . 63.6(2) ?
    O2 S1 C1 C6 . . . . -67.1(2) ?
    C7 S1 C1 C6 . . . . 179.0(2) ?
    O1 S1 C1 C2 . . . . -114.48(19) ?
    O2 S1 C1 C2 . . . . 114.90(19) ?
    C7 S1 C1 C2 . . . . 1.0(2) ?
    C6 C1 C2 C3 . . . . 0.2(4) ?
    S1 C1 C2 C3 . . . . 178.31(18) ?
    C6 C1 C2 S2 . . . . -176.12(19) ?
    S1 C1 C2 S2 . . . . 2.0(3) ?
    O3 S2 C2 C1 . . . . 110.47(19) ?
    O4 S2 C2 C1 . . . . -118.59(19) ?
    C7 S2 C2 C1 . . . . -3.8(2) ?
    O3 S2 C2 C3 . . . . -65.8(2) ?
    O4 S2 C2 C3 . . . . 65.1(2) ?
    C7 S2 C2 C3 . . . . 179.9(2) ?
    C1 C2 C3 C4 . . . . -0.2(4) ?
    S2 C2 C3 C4 . . . . 175.95(19) ?
    C2 C3 C4 C5 . . . . -0.2(4) ?
    C3 C4 C5 C6 . . . . 0.5(4) ?
    C2 C1 C6 C5 . . . . 0.0(4) ?
    S1 C1 C6 C5 . . . . -177.93(19) ?
    C4 C5 C6 C1 . . . . -0.4(4) ?
    O1 S1 C7 C8 . . . . -74.0(2) ?
    O2 S1 C7 C8 . . . . 57.7(3) ?
    C1 S1 C7 C8 . . . . 172.3(2) ?
    O1 S1 C7 S2 . . . . 110.16(14) ?
    O2 S1 C7 S2 . . . . -118.08(13) ?
    C1 S1 C7 S2 . . . . -3.49(15) ?
    O3 S2 C7 C8 . . . . 74.7(2) ?
    O4 S2 C7 C8 . . . . -56.5(2) ?
    C2 S2 C7 C8 . . . . -171.9(2) ?
    O3 S2 C7 S1 . . . . -109.02(14) ?
    O4 S2 C7 S1 . . . . 119.71(13) ?
    C2 S2 C7 S1 . . . . 4.33(15) ?
    S1 C7 C8 C9 . . . . 4.0(4) ?
    S2 C7 C8 C9 . . . . 179.6(2) ?
    C7 C8 C9 C14 . . . . -165.1(3) ?
    C7 C8 C9 C10 . . . . 14.5(4) ?
    C14 C9 C10 C11 . . . . 3.2(3) ?
    C8 C9 C10 C11 . . . . -176.4(2) ?
    C9 C10 C11 C12 . . . . -0.1(4) ?
    C15 O5 C12 C13 . . . . 171.8(2) ?
    C15 O5 C12 C11 . . . . -7.9(3) ?
    C10 C11 C12 O5 . . . . 176.3(2) ?
    C10 C11 C12 C13 . . . . -3.4(4) ?
    O5 C12 C13 C14 . . . . -176.0(2) ?
    C11 C12 C13 C14 . . . . 3.7(4) ?
    C12 C13 C14 C9 . . . . -0.6(4) ?
    C10 C9 C14 C13 . . . . -2.9(4) ?
    C8 C9 C14 C13 . . . . 176.7(2) ?
    O7 S3 C16 C17 . . . . -117.07(19) ?
    O6 S3 C16 C17 . . . . 114.37(19) ?
    C22 S3 C16 C17 . . . . -0.2(2) ?
    O7 S3 C16 C21 . . . . 63.2(2) ?
    O6 S3 C16 C21 . . . . -65.4(2) ?
    C22 S3 C16 C21 . . . . -180.0(2) ?
    C21 C16 C17 C18 . . . . 0.7(4) ?
    S3 C16 C17 C18 . . . . -179.10(18) ?
    C21 C16 C17 S4 . . . . -177.07(19) ?
    S3 C16 C17 S4 . . . . 3.2(3) ?
    O8 S4 C17 C16 . . . . -119.63(19) ?
    O9 S4 C17 C16 . . . . 110.60(19) ?
    C22 S4 C17 C16 . . . . -4.4(2) ?
    O8 S4 C17 C18 . . . . 62.7(2) ?
    O9 S4 C17 C18 . . . . -67.1(2) ?
    C22 S4 C17 C18 . . . . 177.9(2) ?
    C16 C17 C18 C19 . . . . 0.2(4) ?
    S4 C17 C18 C19 . . . . 177.78(19) ?
    C17 C18 C19 C20 . . . . -1.0(4) ?
    C18 C19 C20 C21 . . . . 0.8(4) ?
    C19 C20 C21 C16 . . . . 0.0(4) ?
    C17 C16 C21 C20 . . . . -0.8(4) ?
    S3 C16 C21 C20 . . . . 178.96(19) ?
    O7 S3 C22 C23 . . . . -72.5(3) ?
    O6 S3 C22 C23 . . . . 60.0(3) ?
    C16 S3 C22 C23 . . . . 173.5(2) ?
    O7 S3 C22 S4 . . . . 111.31(14) ?
    O6 S3 C22 S4 . . . . -116.27(14) ?
    C16 S3 C22 S4 . . . . -2.74(15) ?
    O8 S4 C22 C23 . . . . -57.4(2) ?
    O9 S4 C22 C23 . . . . 73.5(2) ?
    C17 S4 C22 C23 . . . . -172.7(2) ?
    O8 S4 C22 S3 . . . . 119.43(14) ?
    O9 S4 C22 S3 . . . . -109.73(14) ?
    C17 S4 C22 S3 . . . . 4.12(15) ?
    S3 C22 C23 C24 . . . . 6.4(4) ?
    S4 C22 C23 C24 . . . . -177.5(2) ?
    C22 C23 C24 C29 . . . . 11.6(4) ?
    C22 C23 C24 C25 . . . . -168.5(3) ?
    C29 C24 C25 C26 . . . . -2.3(4) ?
    C23 C24 C25 C26 . . . . 177.7(2) ?
    C24 C25 C26 C27 . . . . 0.6(4) ?
    C30 O10 C27 C28 . . . . -6.4(4) ?
    C30 O10 C27 C26 . . . . 173.3(2) ?
    C25 C26 C27 O10 . . . . -178.0(2) ?
    C25 C26 C27 C28 . . . . 1.7(4) ?
    O10 C27 C28 C29 . . . . 177.4(2) ?
    C26 C27 C28 C29 . . . . -2.3(4) ?
    C27 C28 C29 C24 . . . . 0.6(4) ?
    C25 C24 C29 C28 . . . . 1.7(4) ?
    C23 C24 C29 C28 . . . . -178.3(2) ?
loop_
    _geom_hbond_atom_site_label_D
    _geom_hbond_atom_site_label_H
    _geom_hbond_atom_site_label_A
    _geom_hbond_site_symmetry_A
    _geom_hbond_distance_DH
    _geom_hbond_distance_HA
    _geom_hbond_distance_DA
    _geom_hbond_angle_DHA
    _geom_hbond_publ_flag
    C6 H6 O2 2_665 0.95 2.36 3.259(3) 159 no
    C19 H19 O5 1_466 0.95 2.46 3.332(3) 152 no
    C20 H20 O1 1_456 0.95 2.42 3.252(3) 146 no
    C23 H23 O9 2_566 0.95 2.55 3.496(3) 172 no
    C28 H28 O3 2_656 0.95 2.53 3.282(3) 137 no
data_global
_journal_date_recd_electronic     2011-12-16
_journal_date_accepted     2012-01-23
_journal_name_full     'Acta Crystallographica, Section E'
_journal_year     2012
_journal_volume     68
_journal_issue      3
_journal_page_first     o567
_journal_page_last     o567
_journal_paper_category     QO
_journal_paper_doi     10.1107/S1600536812002826
_journal_coeditor_code     LD2042
_publ_contact_author_name     'Peter Mayer'
_publ_contact_author_address
;
Department Chemie und Biochemie
Ludwig-Maximilians-Universit\"at
Butenandtstrasse 5--13
D-81377 M\"unchen
Germany
;
_publ_contact_author_email     p.mayer@lmu.de
_publ_contact_author_fax     '+49-89-2180-77407'
_publ_contact_author_phone     '+49-89-2180-77399'
_publ_section_title
;
2-(4-Methoxybenzylidene)-2<i>H</i>-1,3-benzodithiole 1,1,3,3-tetraoxide
;
loop_
    _publ_author_name
    _publ_author_address
    'Asahara, Haruyasu'
;
Ludwig-Maximilians-Universit\"at
Department of Chemistry
Butenandtstrasse 5--13
81377 M\"unchen
Germany
;
    'Mayer, Peter'
;
Ludwig-Maximilians-Universit\"at
Department of Chemistry
Butenandtstrasse 5--13
81377 M\"unchen
Germany
;
    'Mayr, Herbert'
;
Ludwig-Maximilians-Universit\"at
Department of Chemistry
Butenandtstrasse 5--13
81377 M\"unchen
Germany
;
_iucr_refine_instructions_details
;
TITL pn341 in P-1 (2) sir97
CELL  0.71073    7.3649   11.4723   17.6114    84.345    84.631    71.711
ZERR  4          0.0002    0.0003    0.0005     0.002     0.002     0.002
LATT   1
SFAC  C  H  O  S
UNIT    60   48  20   8
OMIT  -1   0   1
OMIT   0   6   3
MERG 2
L.S. 8
FMAP 2
PLAN -20
ACTA
BOND $H
CONF
TEMP  -100
WGHT    0.025000    1.779100
FVAR       0.47812
S1    4    0.643466    0.353391    0.089283    11.00000    0.02894    0.02214 =
         0.01616    0.00128   -0.00071   -0.00906
S2    4    0.647512    0.254334    0.249874    11.00000    0.02855    0.02695 =
         0.01700    0.00318   -0.00099   -0.00989
O1    3    0.821450    0.355409    0.049091    11.00000    0.03477    0.03102 =
         0.02381   -0.00195    0.00700   -0.01426
O2    3    0.482836    0.368774    0.044699    11.00000    0.03522    0.02925 =
         0.02164   -0.00082   -0.00908   -0.00743
O3    3    0.829385    0.211162    0.283009    11.00000    0.03344    0.03739 =
         0.02361    0.00487   -0.00866   -0.00741
O4    3    0.493063    0.216187    0.288488    11.00000    0.03811    0.03918 =
         0.02622    0.00178    0.00676   -0.01973
O5    3    0.752990   -0.124382   -0.135372    11.00000    0.04181    0.02215 =
         0.03132   -0.00506   -0.00005   -0.01106
C1    1    0.582552    0.462055    0.158913    11.00000    0.02210    0.02957 =
         0.01861   -0.00049   -0.00203   -0.00931
C2    1    0.581049    0.415389    0.234399    11.00000    0.02214    0.02787 =
         0.02097    0.00113   -0.00174   -0.00982
C3    1    0.539767    0.493136    0.293652    11.00000    0.03131    0.03600 =
         0.01796   -0.00241   -0.00073   -0.01240
AFIX  43
H3    2    0.538362    0.461267    0.345504    11.00000   -1.20000
AFIX   0
C4    1    0.500755    0.618230    0.275114    11.00000    0.02846    0.03526 =
         0.02552   -0.00859    0.00026   -0.00715
AFIX  43
H4    2    0.471794    0.673130    0.314695    11.00000   -1.20000
AFIX   0
C5    1    0.503524    0.664311    0.199212    11.00000    0.03191    0.02464 =
         0.03206   -0.00079   -0.00468   -0.00753
AFIX  43
H5    2    0.477261    0.750417    0.187651    11.00000   -1.20000
AFIX   0
C6    1    0.543873    0.587013    0.140076    11.00000    0.03105    0.02809 =
         0.02107    0.00121   -0.00350   -0.00920
AFIX  43
H6    2    0.544958    0.618802    0.088201    11.00000   -1.20000
AFIX   0
C7    1    0.674778    0.220700    0.152593    11.00000    0.02364    0.02543 =
         0.01755    0.00239   -0.00109   -0.00877
C8    1    0.704036    0.104207    0.135830    11.00000    0.02263    0.02633 =
         0.02409    0.00428   -0.00136   -0.00757
AFIX  43
H8    2    0.708657    0.047603    0.179321    11.00000   -1.20000
AFIX   0
C9    1    0.729873    0.049250    0.063171    11.00000    0.02024    0.02283 =
         0.02696    0.00100   -0.00220   -0.00557
C10   1    0.770026    0.105983   -0.008060    11.00000    0.02109    0.02019 =
         0.03084   -0.00114   -0.00049   -0.00662
AFIX  43
H10   2    0.789256    0.184366   -0.010136    11.00000   -1.20000
AFIX   0
C11   1    0.782062    0.050157   -0.074971    11.00000    0.02173    0.02237 =
         0.02653    0.00008    0.00144   -0.00761
AFIX  43
H11   2    0.809174    0.090003   -0.122589    11.00000   -1.20000
AFIX   0
C12   1    0.754223   -0.065421   -0.072559    11.00000    0.02172    0.02012 =
         0.03202   -0.00349   -0.00109   -0.00447
C13   1    0.724726   -0.126169   -0.002211    11.00000    0.02458    0.01807 =
         0.03786    0.00076   -0.00169   -0.00562
AFIX  43
H13   2    0.713350   -0.206675   -0.000035    11.00000   -1.20000
AFIX   0
C14   1    0.712206   -0.069316    0.063778    11.00000    0.02204    0.02159 =
         0.03189    0.00427   -0.00185   -0.00430
AFIX  43
H14   2    0.690944   -0.111288    0.111384    11.00000   -1.20000
AFIX   0
C15   1    0.757010   -0.059126   -0.208911    11.00000    0.04227    0.02789 =
         0.02893   -0.00544   -0.00068   -0.01136
AFIX 137
H15A  2    0.879163   -0.041302   -0.218713    11.00000   -1.50000
H15B  2    0.651239    0.018236   -0.209865    11.00000   -1.50000
H15C  2    0.743378   -0.109693   -0.248437    11.00000   -1.50000
AFIX   0
S3    4    0.067124    0.227716    0.712823    11.00000    0.03156    0.01851 =
         0.01962    0.00227    0.00117   -0.00675
S4    4    0.003442    0.465231    0.623058    11.00000    0.03268    0.01941 =
         0.01863    0.00209   -0.00117   -0.00845
O6    3    0.256592    0.151788    0.730494    11.00000    0.03936    0.02591 =
         0.02739    0.00325   -0.00425    0.00165
O7    3   -0.082459    0.171052    0.725098    11.00000    0.04655    0.02875 =
         0.03401   -0.00368    0.01084   -0.02146
O8    3    0.156714    0.510753    0.591085    11.00000    0.04708    0.03104 =
         0.02616   -0.00121    0.00827   -0.02226
O9    3   -0.180777    0.521663    0.592296    11.00000    0.04012    0.02902 =
         0.02709    0.00343   -0.01098   -0.00337
O10   3    0.391394   -0.209963    0.440036    11.00000    0.04743    0.02336 =
         0.02497   -0.00352    0.00358   -0.00956
C16   1    0.002700    0.359935    0.764898    11.00000    0.01964    0.02121 =
         0.02379   -0.00067    0.00144   -0.00610
C17   1   -0.021598    0.471546    0.722702    11.00000    0.02168    0.02271 =
         0.02045    0.00067   -0.00016   -0.00725
C18   1   -0.069704    0.581290    0.757858    11.00000    0.02786    0.02130 =
         0.02760   -0.00043   -0.00055   -0.00937
AFIX  43
H18   2   -0.086587    0.657572    0.728545    11.00000   -1.20000
AFIX   0
C19   1   -0.092316    0.576263    0.836816    11.00000    0.02794    0.02826 =
         0.02806   -0.00697    0.00198   -0.00989
AFIX  43
H19   2   -0.123318    0.649950    0.862291    11.00000   -1.20000
AFIX   0
C20   1   -0.070149    0.464416    0.879371    11.00000    0.02870    0.03371 =
         0.02210   -0.00269    0.00261   -0.00975
AFIX  43
H20   2   -0.087975    0.463041    0.933541    11.00000   -1.20000
AFIX   0
C21   1   -0.022587    0.355144    0.844160    11.00000    0.02846    0.02606 =
         0.02251    0.00349   -0.00033   -0.00720
AFIX  43
H21   2   -0.007650    0.278973    0.873400    11.00000   -1.20000
AFIX   0
C22   1    0.071983    0.303180    0.620849    11.00000    0.02708    0.01875 =
         0.02092    0.00200   -0.00024   -0.00692
C23   1    0.127558    0.257193    0.552047    11.00000    0.02756    0.02643 =
         0.02113    0.00485   -0.00307   -0.00937
AFIX  43
H23   2    0.128663    0.318375    0.511671    11.00000   -1.20000
AFIX   0
C24   1    0.185779    0.134038    0.527069    11.00000    0.02406    0.02389 =
         0.02189   -0.00230   -0.00254   -0.00644
C25   1    0.268832    0.117240    0.452145    11.00000    0.03339    0.02789 =
         0.01812    0.00392   -0.00242   -0.01262
AFIX  43
H25   2    0.279681    0.186623    0.420036    11.00000   -1.20000
AFIX   0
C26   1    0.334460    0.002732    0.424512    11.00000    0.03349    0.03127 =
         0.01594   -0.00052   -0.00001   -0.01182
AFIX  43
H26   2    0.391379   -0.007038    0.373919    11.00000   -1.20000
AFIX   0
C27   1    0.317129   -0.099605    0.471234    11.00000    0.02845    0.02482 =
         0.02140   -0.00290   -0.00357   -0.00830
C28   1    0.229089   -0.084922    0.544674    11.00000    0.02869    0.02570 =
         0.02012    0.00127   -0.00067   -0.01001
AFIX  43
H28   2    0.213076   -0.154037    0.575705    11.00000   -1.20000
AFIX   0
C29   1    0.165433    0.030280    0.572024    11.00000    0.02761    0.02817 =
         0.01839   -0.00009    0.00093   -0.00913
AFIX  43
H29   2    0.106540    0.039792    0.622333    11.00000   -1.20000
AFIX   0
C30   1    0.395674   -0.318633    0.488786    11.00000    0.05693    0.02413 =
         0.03054   -0.00033    0.00342   -0.01172
AFIX 137
H30A  2    0.466390   -0.320971    0.533653    11.00000   -1.50000
H30B  2    0.459232   -0.391726    0.460624    11.00000   -1.50000
H30C  2    0.264322   -0.317370    0.505351    11.00000   -1.50000
HKLF 4
REM  pn341 in P-1 (2) sir97
REM R1 =  0.0366 for   4435 Fo > 4sig(Fo)  and  0.0445 for all   5124 data
REM    399 parameters refined using      0 restraints
END
;
