# Supplementary material for: 2-(4-Meth­oxy­benzyl­idene)-2H-1,3-benzodithiole 1,1,3,3-tetra­oxide
Source: Acta Crystallogr Sect E Struct Rep Online. 2012 Feb 4;68(Pt 3):o567. doi: 10.1107/S1600536812002826 (PMC3297295; doi:10.1107/S1600536812002826)
Supplement: Supplementary file 2 [file e-68-0o567-Isup2.hkl]

# 
# h,k,l, Fc-squared, Fo-squared, sigma(Fo-squared) and status flag 
# 
data_I
_shelx_title ' pn341 in P-1 (2) sir97' 
_shelx_refln_list_code          4 
_shelx_F_calc_maximum      160.52 
_exptl_crystal_F_000       696.00 
_reflns_d_resolution_high  0.8291 
 
loop_ 
 _symmetry_equiv_pos_as_xyz 
 'x, y, z' 
 '-x, -y, -z' 
 
_cell_length_a     7.3649 
_cell_length_b    11.4723 
_cell_length_c    17.6114 
_cell_angle_alpha  84.345 
_cell_angle_beta   84.631 
_cell_angle_gamma  71.711 
 
_shelx_F_squared_multiplier     1.000 
 
loop_ 
 _refln_index_h 
 _refln_index_k 
 _refln_index_l 
 _refln_F_squared_calc 
 _refln_F_squared_meas 
 _refln_F_squared_sigma 
 _refln_observed_status 
   2   0   0       95.37      111.56      3.40 o 
   3   0   0      305.69      270.19      8.75 o 
   4   0   0      965.77     1056.05     21.65 o 
   5   0   0        0.49        5.05      2.62 o 
   6   0   0      221.88      206.07      8.02 o 
   7   0   0      264.75      266.57     10.36 o 
   8   0   0       51.98       45.64      5.72 o 
  -8   1   0        6.09       -1.58      7.44 o 
  -7   1   0       71.62       51.44     12.25 o 
  -6   1   0     2034.07     2048.86     44.15 o 
  -5   1   0      643.18      630.34     21.00 o 
  -4   1   0      701.93      732.50     16.08 o 
  -3   1   0       58.94       53.68      3.24 o 
  -2   1   0     7938.64     7955.80    131.45 o 
  -1   1   0     3459.44     3179.00     62.04 o 
   3   1   0      581.87      664.44     13.29 o 
   4   1   0       52.64       68.52      3.24 o 
   5   1   0     5717.92     5807.67    100.36 o 
   6   1   0       43.81       37.99      3.67 o 
   7   1   0       13.17       27.73      3.86 o 
   8   1   0       82.07       67.78      5.29 o 
  -7   2   0      426.87      427.88     18.58 o 
  -6   2   0       71.30       77.41      5.54 o 
  -5   2   0      271.19      278.38     12.03 o 
  -4   2   0     1421.19     1398.29     28.13 o 
  -3   2   0      857.75      850.78     17.31 o 
  -2   2   0     2355.32     2393.65     42.84 o 
  -1   2   0     6510.80     5945.75     99.82 o 
   0   2   0      433.92      426.25     15.09 o 
   1   2   0      130.01      128.53      2.98 o 
   2   2   0      140.41      106.74      3.94 o 
   3   2   0      143.77      157.26      8.31 o 
   4   2   0     2288.13     2435.55     51.61 o 
   5   2   0      830.74      841.51     17.26 o 
   6   2   0      163.80      178.05      6.82 o 
   7   2   0     1308.60     1408.45     61.24 o 
   8   2   0       73.63       44.18      7.44 o 
  -7   3   0      137.14      135.61      9.71 o 
  -6   3   0       49.30       66.78      6.19 o 
  -5   3   0      324.78      297.47     10.21 o 
  -4   3   0      553.18      548.95     26.03 o 
  -3   3   0      139.96      165.73      6.19 o 
  -2   3   0      241.93      220.77      6.50 o 
  -1   3   0      777.54      717.91     14.36 o 
   0   3   0     1629.18     1684.61     24.27 o 
   1   3   0     8224.70     7610.38    124.30 o 
   2   3   0     1573.40     1609.61     31.55 o 
   3   3   0      740.39      765.60     14.61 o 
   4   3   0      198.25      178.69     13.12 o 
   5   3   0       99.77       99.40      4.04 o 
   6   3   0      414.14      712.71     29.09 o 
   7   3   0      285.99      302.48     13.34 o 
   8   3   0      128.09      106.74      7.00 o 
  -7   4   0       10.62       11.30      5.23 o 
  -6   4   0        0.04       -0.56      3.36 o 
  -5   4   0       24.37       18.10      3.99 o 
  -4   4   0     1339.91     1414.14     30.27 o 
  -3   4   0      327.46      512.34     13.30 o 
  -2   4   0     1529.05     1498.06     29.08 o 
  -1   4   0      639.18      639.67     11.87 o 
   0   4   0        4.82       16.66      1.97 o 
   1   4   0     2638.75     2509.39     69.33 o 
   2   4   0     1053.54      978.85     16.06 o 
   3   4   0       27.56       51.04      2.47 o 
   4   4   0     1228.39     1284.01     42.65 o 
   5   4   0      145.01      131.38      8.75 o 
   6   4   0      559.19      568.88     14.72 o 
   7   4   0        8.82        7.84      4.16 o 
   8   4   0      327.45      313.86     12.94 o 
  -6   5   0       28.35       23.79      5.47 o 
  -5   5   0      142.25      125.44      6.91 o 
  -4   5   0       94.52      100.28      7.00 o 
  -3   5   0      177.34      176.24      8.75 o 
  -2   5   0     4681.76     4848.60     76.58 o 
  -1   5   0      459.23      541.05     10.39 o 
   0   5   0      133.70      210.82      7.00 o 
   1   5   0      217.74      228.54      9.19 o 
   2   5   0      204.48      233.19      8.09 o 
   3   5   0     1836.02     1854.92     29.93 o 
   4   5   0     1736.52     1785.58     33.16 o 
   5   5   0       83.91       74.74      8.75 o 
   6   5   0       30.24       26.39      2.77 o 
   7   5   0      374.04      346.76     10.41 o 
   8   5   0       42.34       56.02      4.50 o 
  -6   6   0      113.10      111.07     10.94 o 
  -5   6   0      601.62      652.62     31.50 o 
  -4   6   0       51.29       49.26      4.81 o 
  -3   6   0       88.32      109.33      5.57 o 
  -2   6   0      301.29      316.73      8.09 o 
  -1   6   0      394.16      419.29      7.68 o 
   0   6   0        2.73        8.13      1.24 o 
   1   6   0     1969.56     2083.41     33.41 o 
   2   6   0      178.33      225.24      5.35 o 
   3   6   0     1703.67     1789.59     28.68 o 
   4   6   0      100.68      107.21      3.36 o 
   5   6   0        3.91        5.69      1.55 o 
   6   6   0     1056.57     1122.36     23.87 o 
   7   6   0       23.50       42.86      5.25 o 
   8   6   0       50.32       52.65      4.52 o 
  -5   7   0      362.64      366.07     28.87 o 
  -4   7   0       40.32       33.22      4.61 o 
  -3   7   0      251.96      261.00      8.71 o 
  -2   7   0      504.07      514.37     12.77 o 
  -1   7   0       17.99       16.78      3.28 o 
   0   7   0     3658.13     3829.93     67.19 o 
   1   7   0       75.14       90.80      7.66 o 
   2   7   0      133.93      159.31      7.00 o 
   3   7   0      898.60      870.70     15.38 o 
   4   7   0       53.65       66.84      2.73 o 
   5   7   0      417.89      466.04     10.28 o 
   6   7   0      957.91      933.11     19.83 o 
   7   7   0       13.21       10.28      2.87 o 
   8   7   0        1.66        0.16      3.72 o 
  -5   8   0      110.09      117.71      8.83 o 
  -4   8   0       79.68       80.18     13.56 o 
  -3   8   0       27.98       30.42      3.86 o 
  -2   8   0      283.20      265.56      8.29 o 
  -1   8   0      311.78      322.02     11.37 o 
   0   8   0      982.17      979.83     20.44 o 
   1   8   0     2033.69     2031.61     44.81 o 
   2   8   0       22.02       33.47      2.42 o 
   3   8   0       43.76       34.78      2.74 o 
   4   8   0        3.34        2.50      1.05 o 
   5   8   0      241.55      221.25      6.20 o 
   6   8   0      674.77      657.29     12.99 o 
   7   8   0      188.72      215.79     14.22 o 
   8   8   0       29.68       16.20      3.56 o 
  -4   9   0      279.33      270.03     15.11 o 
  -3   9   0        4.02       50.37      8.97 o 
  -2   9   0      545.57      543.75     13.61 o 
  -1   9   0        8.47        4.33      3.06 o 
   0   9   0      807.20      826.33     26.03 o 
   1   9   0       17.65       73.22     29.53 o 
   2   9   0       33.77       44.73      3.40 o 
   3   9   0     1907.47     1973.51     39.47 o 
   4   9   0      308.88      293.70      8.92 o 
   5   9   0      165.88      171.44      9.41 o 
   6   9   0      271.69      280.17      7.88 o 
   7   9   0        1.56        1.31      2.10 o 
   8   9   0      298.89      271.35     17.31 o 
  -3  10   0        8.68       14.77      7.22 o 
  -2  10   0      206.32      223.00     13.12 o 
  -1  10   0       13.75        8.16      3.09 o 
   0  10   0      693.15      702.34     17.29 o 
   1  10   0      552.03      529.02     16.43 o 
   2  10   0      474.05      494.70     13.29 o 
   3  10   0     1666.83     1574.07     37.71 o 
   4  10   0      338.63      364.74     11.46 o 
   5  10   0      731.59      783.39     26.25 o 
   6  10   0      376.47      380.17     13.12 o 
   7  10   0       24.67       19.79      4.81 o 
  -2  11   0        1.55        7.29      5.48 o 
  -1  11   0        8.58        4.80      5.47 o 
   0  11   0       10.66        5.61      2.10 o 
   1  11   0       23.02       34.65      4.84 o 
   2  11   0      309.36      316.20     15.75 o 
   3  11   0      443.02      495.48     17.07 o 
   4  11   0       22.03       19.19     10.06 o 
   5  11   0      644.97      641.91     25.15 o 
   6  11   0      156.39      130.88     13.12 o 
   7  11   0        0.05        5.62      6.34 o 
  -1  12   0      842.58      866.26     42.22 o 
   0  12   0       65.20       61.53     12.90 o 
   1  12   0       72.66       69.89      7.88 o 
   2  12   0       33.86       52.92      5.63 o 
   3  12   0        0.05        1.64      5.47 o 
   4  12   0       97.89       81.46      6.75 o 
   5  12   0       73.14       74.86      6.69 o 
   6  12   0       87.95       96.24      7.76 o 
   0  13   0        1.92        5.72      7.09 o 
   1  13   0      619.23      630.81     31.48 o 
   2  13   0      257.33      249.17     27.56 o 
   3  13   0       32.39       22.31      4.81 o 
   4  13   0      420.56      452.16     19.14 o 
   5  13   0      127.29      115.45      9.34 o 
  -5 -13   1      165.95      198.96     16.84 o 
  -4 -13   1      626.82      588.62     64.52 o 
  -3 -13   1      119.59       95.75     10.28 o 
  -2 -13   1      244.44      227.62     14.08 o 
  -1 -13   1       60.21       60.17      8.17 o 
   0 -13   1      282.08      267.24     17.74 o 
  -6 -12   1       11.35       15.00      6.34 o 
  -5 -12   1        2.84        3.45      5.03 o 
  -4 -12   1        0.65        2.62      4.37 o 
  -3 -12   1      444.39      499.73     15.47 o 
  -2 -12   1      601.91      631.13     21.06 o 
  -1 -12   1      279.41      322.15     37.40 o 
   0 -12   1      194.91      217.78      9.86 o 
   1 -12   1       58.09       56.04      8.62 o 
  -7 -11   1       40.26       23.45      5.15 o 
  -6 -11   1       41.03       45.89      6.30 o 
  -5 -11   1      332.86      324.77     24.50 o 
  -4 -11   1        4.34        2.32      4.16 o 
  -3 -11   1      573.14      563.37     15.00 o 
  -2 -11   1      393.99      373.87     12.47 o 
  -1 -11   1       31.34       35.85      5.42 o 
   0 -11   1        8.88        4.33      7.00 o 
   1 -11   1       84.45       80.99     19.03 o 
   2 -11   1      322.18      334.15     16.26 o 
  -7 -10   1      503.91      537.62     21.43 o 
  -6 -10   1      111.02      120.25      5.47 o 
  -5 -10   1      149.00      153.00     13.34 o 
  -4 -10   1     1263.82     1249.13     35.21 o 
  -3 -10   1        0.63       -2.47      3.06 o 
  -2 -10   1       32.43       38.20      5.04 o 
  -1 -10   1     1298.37     1273.55     32.61 o 
   0 -10   1      341.76      296.33      9.78 o 
   1 -10   1       53.21       47.16      4.70 o 
   2 -10   1      481.40      533.84     18.81 o 
   3 -10   1       31.83       27.05      6.07 o 
  -8  -9   1        4.17       -2.62      4.22 o 
  -7  -9   1      215.53      206.26      7.88 o 
  -6  -9   1       76.80       75.53      3.88 o 
  -5  -9   1      520.89      519.71     12.67 o 
  -4  -9   1     2754.54     2746.61     47.62 o 
  -3  -9   1      158.44      144.39      5.55 o 
  -2  -9   1     1916.36     1901.89     33.31 o 
  -1  -9   1       81.43       81.47      2.14 o 
   0  -9   1      147.64      155.43     11.15 o 
   1  -9   1     2357.92     2383.64     66.71 o 
   2  -9   1       53.76       52.19      5.09 o 
   3  -9   1        8.55        9.19      1.71 o 
   4  -9   1      210.26      243.77     54.02 o 
  -8  -8   1      551.54      513.66     21.87 o 
  -7  -8   1       60.63       51.11      3.97 o 
  -6  -8   1      464.17      460.35     13.78 o 
  -5  -8   1      578.79      590.91     14.22 o 
  -4  -8   1      108.78      109.03      4.17 o 
  -3  -8   1      222.23      221.21      5.26 o 
  -2  -8   1     2716.47     2622.67     42.87 o 
  -1  -8   1        0.45        1.26      1.13 o 
   0  -8   1       10.11       54.52      9.62 o 
   1  -8   1     1596.83     1560.55     31.96 o 
   2  -8   1     1139.64     1169.93     29.75 o 
   3  -8   1     1842.44     1886.55     43.22 o 
   4  -8   1      439.34      453.98     16.15 o 
   5  -8   1        1.58        4.47      5.78 o 
  -8  -7   1      301.10      308.56     12.09 o 
  -7  -7   1      504.57      480.57     14.09 o 
  -6  -7   1      320.99      338.38     11.15 o 
  -5  -7   1       35.28       39.59      2.83 o 
  -4  -7   1      265.07      237.00      5.88 o 
  -3  -7   1      912.79      925.62     31.28 o 
  -2  -7   1      564.92      605.42     12.07 o 
  -1  -7   1      492.63      473.50      8.78 o 
   0  -7   1     2613.26     2584.27     47.10 o 
   1  -7   1      413.32      410.16      8.91 o 
   2  -7   1       16.70        8.36      2.04 o 
   3  -7   1     1578.39     1634.38     43.09 o 
   4  -7   1      280.00      281.05     10.33 o 
   5  -7   1        2.69        3.94      4.37 o 
  -8  -6   1       57.87       42.17      5.91 o 
  -7  -6   1        7.01       13.20      3.94 o 
  -6  -6   1      971.69      950.12     21.44 o 
  -5  -6   1      209.65      171.50      4.95 o 
  -4  -6   1      789.82      779.95     14.38 o 
  -3  -6   1      644.28      631.90     12.47 o 
  -2  -6   1       76.41       94.90      3.06 o 
  -1  -6   1      329.45      362.53      7.22 o 
   0  -6   1      106.71      154.16      6.12 o 
   1  -6   1      335.79      301.10      6.48 o 
   2  -6   1      360.07      392.00     14.87 o 
   3  -6   1        0.65        3.60      3.50 o 
   4  -6   1      406.15      409.11     11.96 o 
   5  -6   1      190.44      185.50      8.59 o 
   6  -6   1       50.10       43.49     15.09 o 
  -8  -5   1        8.71        7.91     12.47 o 
  -7  -5   1       36.22       20.56      3.06 o 
  -6  -5   1       11.38       26.34      8.75 o 
  -5  -5   1       67.18       63.04      5.69 o 
  -4  -5   1       26.39       36.09      2.62 o 
  -3  -5   1        5.73        3.34      1.53 o 
  -2  -5   1       64.85       94.18      2.83 o 
  -1  -5   1     1467.34     1391.64     23.64 o 
   0  -5   1     1702.84     1850.79     46.81 o 
   1  -5   1       37.17       41.48      4.59 o 
   2  -5   1       42.11       32.23      4.37 o 
   3  -5   1      514.96      509.37     12.07 o 
   4  -5   1       26.03       28.58      3.56 o 
   5  -5   1       44.98       40.58      6.34 o 
   6  -5   1      407.98      412.43     25.37 o 
  -8  -4   1        1.66        4.40      2.57 o 
  -7  -4   1       19.32       26.20      8.53 o 
  -6  -4   1      765.98      682.29     15.96 o 
  -5  -4   1      275.51      274.79      7.39 o 
  -4  -4   1       77.35       68.44      3.50 o 
  -3  -4   1      797.36      865.36     16.39 o 
  -2  -4   1      718.62      694.71     14.22 o 
  -1  -4   1       37.36       44.49      3.06 o 
   0  -4   1     6607.60     6796.93    100.04 o 
   1  -4   1      895.99      915.83     16.49 o 
   2  -4   1        0.35        5.52      1.99 o 
   3  -4   1     1669.11     1674.78     48.77 o 
   4  -4   1      734.73      782.59     16.71 o 
   5  -4   1       29.09       44.71      4.81 o 
   6  -4   1      193.86      174.68      9.62 o 
   7  -4   1        2.08       -0.08      4.41 o 
  -8  -3   1       16.83       14.87      3.50 o 
  -7  -3   1        0.62        9.25      4.37 o 
  -6  -3   1      143.57      164.08      6.26 o 
  -5  -3   1       15.83       19.33      4.37 o 
  -4  -3   1      812.79     1369.64     34.12 o 
  -3  -3   1      977.53     1092.40     18.28 o 
  -2  -3   1      349.71      410.16      7.66 o 
  -1  -3   1     2387.20     2236.55     34.68 o 
   0  -3   1     5634.97     5246.55     70.67 o 
   1  -3   1      738.82      647.68     11.77 o 
   2  -3   1        3.62        4.12      2.10 o 
   3  -3   1       37.51       34.14      2.84 o 
   4  -3   1      412.91      452.48     16.19 o 
   5  -3   1       29.93       25.85      3.86 o 
   6  -3   1      525.63      545.03     16.39 o 
   7  -3   1       41.65       42.51      7.51 o 
  -8  -2   1       13.50        8.31      3.94 o 
  -7  -2   1      116.39      119.86     16.40 o 
  -6  -2   1       14.97       17.59      3.13 o 
  -5  -2   1      105.75      125.40      5.96 o 
  -4  -2   1     4613.09     4867.44     82.06 o 
  -3  -2   1        1.29        2.66      1.99 o 
  -2  -2   1     2647.72     2955.99     65.40 o 
  -1  -2   1      108.52      102.82      5.91 o 
   0  -2   1      431.54      387.25     16.62 o 
   1  -2   1     2244.57     2004.39     32.05 o 
   2  -2   1      246.84      234.72      5.88 o 
   3  -2   1      252.14      240.57      7.11 o 
   4  -2   1      279.86      303.38      8.35 o 
   5  -2   1      163.61      169.86      6.81 o 
   6  -2   1      598.75      617.95     17.00 o 
   7  -2   1        1.28       -4.37      4.59 o 
  -8  -1   1       16.82       11.15      4.52 o 
  -7  -1   1      164.90      165.04      8.75 o 
  -6  -1   1      498.87      500.75     27.12 o 
  -5  -1   1        0.77        5.04      2.62 o 
  -4  -1   1       33.83       43.20      4.81 o 
  -3  -1   1      229.01      235.13     13.56 o 
  -2  -1   1    11822.03    11289.92    182.47 o 
  -1  -1   1        0.77        3.50      1.75 o 
   1  -1   1     5747.30     5205.15     77.49 o 
   2  -1   1     6331.66     6167.65    121.39 o 
   3  -1   1        8.06       23.43      2.30 o 
   4  -1   1      423.01      430.12     10.67 o 
   5  -1   1      679.76      666.01     15.77 o 
   6  -1   1       19.92       51.69      4.59 o 
   7  -1   1       53.49       54.25      5.23 o 
   8  -1   1      344.49      345.00     19.90 o 
  -8   0   1       27.39       30.62      7.87 o 
  -7   0   1      424.60      426.55     14.53 o 
  -6   0   1      201.45      234.51      8.59 o 
  -5   0   1        7.31        7.20      3.50 o 
  -4   0   1      481.61      529.26     15.53 o 
  -3   0   1       86.96       72.18      3.09 o 
  -2   0   1      231.09      257.48      6.03 o 
   2   0   1     7163.71     6832.84    114.51 o 
   3   0   1     1028.35     1019.10     19.46 o 
   4   0   1      492.71      484.25     26.68 o 
   5   0   1     1345.52     1315.43     31.07 o 
   6   0   1      125.39      122.28      7.00 o 
   7   0   1        0.09        0.44      2.47 o 
   8   0   1        2.83       -2.93      3.67 o 
  -8   1   1        3.44       -2.81      5.25 o 
  -7   1   1       80.32       98.95     10.50 o 
  -6   1   1      987.53      956.96     24.41 o 
  -5   1   1      170.36      154.22      6.50 o 
  -4   1   1      621.54      633.35     14.38 o 
  -3   1   1       40.15      101.72      4.33 o 
  -2   1   1     1400.22     1504.87     27.99 o 
  -1   1   1    10029.03     9305.75    216.97 o 
   2   1   1    14295.21    13737.06    311.99 o 
   3   1   1        0.02        2.44      1.05 o 
   4   1   1     9020.19     9271.84    153.26 o 
   5   1   1      103.45      112.53      4.64 o 
   6   1   1      193.83      184.91      8.97 o 
   7   1   1      833.51      892.42     21.67 o 
   8   1   1       32.88       14.87      4.10 o 
  -7   2   1      120.58      117.50      8.83 o 
  -6   2   1      171.01      150.63      7.26 o 
  -5   2   1     1052.88      978.29     29.31 o 
  -4   2   1       18.40       30.76      5.03 o 
  -3   2   1       43.81       54.50      3.40 o 
  -2   2   1      125.84      107.76      7.66 o 
  -1   2   1     5188.93     4867.97     82.10 o 
   0   2   1       13.78       81.44      3.86 o 
   1   2   1    11335.90     9961.92    323.27 o 
   2   2   1      917.83      912.06     16.55 o 
   3   2   1       76.94       78.17      5.03 o 
   4   2   1    12211.88    12931.31    208.39 o 
   5   2   1       40.77       38.28      2.78 o 
   6   2   1     7378.24     7526.64    130.55 o 
   7   2   1      356.44      338.54     38.50 o 
   8   2   1        0.05        7.44      4.81 o 
  -7   3   1        3.88        2.24      5.10 o 
  -6   3   1     1122.31     1138.76     28.91 o 
  -5   3   1     1607.20     1629.17     35.72 o 
  -4   3   1      325.86      342.53      9.90 o 
  -3   3   1       10.30       12.71      2.42 o 
  -2   3   1      271.21      211.13      6.03 o 
  -1   3   1      356.39      317.88      7.26 o 
   0   3   1     4047.96     3904.66     58.23 o 
   1   3   1      567.42      508.86     14.87 o 
   2   3   1      321.19      365.54      7.42 o 
   3   3   1      104.01       99.52      3.20 o 
   4   3   1      185.65      221.64      8.31 o 
   5   3   1       82.76       99.26      9.19 o 
   6   3   1     8386.74     8543.03    167.44 o 
   7   3   1       10.82        6.63      2.50 o 
   8   3   1      417.35      413.88     14.87 o 
  -7   4   1        0.14        2.62      7.22 o 
  -6   4   1      189.93      173.96      9.40 o 
  -5   4   1        1.32        5.06      3.24 o 
  -4   4   1      358.09      365.26     10.98 o 
  -3   4   1     2697.49     2716.83     50.88 o 
  -2   4   1      457.13      470.93     10.98 o 
  -1   4   1     2993.49     2872.37     50.11 o 
   0   4   1    10583.74     9842.51    130.04 o 
   1   4   1        2.23        2.36      1.31 o 
   2   4   1      899.47      976.48     16.43 o 
   3   4   1      101.73      119.44      6.78 o 
   4   4   1       57.04       58.02      2.70 o 
   5   4   1      355.23      339.12     15.53 o 
   6   4   1       10.05       17.43      2.44 o 
   7   4   1       37.97       41.34      3.34 o 
   8   4   1      585.70      596.77     25.81 o 
  -6   5   1       75.08       81.24      8.17 o 
  -5   5   1       24.69       21.28      4.17 o 
  -4   5   1       26.26       24.13      4.81 o 
  -3   5   1        6.14        8.31      2.91 o 
  -2   5   1       23.12       55.74     24.06 o 
  -1   5   1     1484.98     1468.74     24.91 o 
   0   5   1       96.78      126.66      6.34 o 
   1   5   1     2214.35     2274.43     40.06 o 
   2   5   1     2447.84     2237.18     34.47 o 
   3   5   1       51.81       70.32      2.30 o 
   4   5   1       64.22       79.19      3.28 o 
   5   5   1     1027.80     1045.04     22.38 o 
   6   5   1       39.49       27.34     10.72 o 
   7   5   1       53.18       52.29      3.72 o 
   8   5   1        5.45        6.90      2.62 o 
  -6   6   1        9.25       11.58      6.42 o 
  -5   6   1        3.66        2.88      3.67 o 
  -4   6   1       70.83       60.44      4.79 o 
  -3   6   1      381.20      385.58     10.62 o 
  -2   6   1       32.51       30.53      2.73 o 
  -1   6   1       38.05       38.36      2.18 o 
   0   6   1      458.20      477.33      8.49 o 
   1   6   1       75.28       98.43      3.40 o 
   2   6   1      211.82      265.44      5.78 o 
   3   6   1     1082.67     1157.48     17.64 o 
   4   6   1      820.54      823.66     14.69 o 
   5   6   1      224.44      230.10      6.20 o 
   6   6   1      265.99      246.14     19.68 o 
   7   6   1      232.30      250.28      7.96 o 
   8   6   1       18.34       21.73      3.94 o 
  -5   7   1        0.24        1.56     14.22 o 
  -4   7   1      273.01      373.88     27.78 o 
  -3   7   1      731.14      736.85     17.55 o 
  -2   7   1      517.54      500.84     11.76 o 
  -1   7   1      352.87      342.83      7.20 o 
   0   7   1       89.02      237.48      8.53 o 
   1   7   1      148.65      144.26      4.64 o 
   2   7   1       21.32       30.12      2.73 o 
   3   7   1        0.09        1.62      1.62 o 
   4   7   1      218.99      242.62      5.42 o 
   5   7   1      291.70      281.18      6.72 o 
   6   7   1       12.14        5.80      3.28 o 
   7   7   1       19.71       25.19      4.59 o 
   8   7   1       97.13       98.43      5.69 o 
  -5   8   1       11.74       12.31      6.78 o 
  -4   8   1      109.77      114.25      8.53 o 
  -3   8   1      257.44      250.72      8.91 o 
  -2   8   1      344.15      363.73      9.54 o 
  -1   8   1     2434.86     2435.85     42.86 o 
   0   8   1        4.62        5.09      1.67 o 
   1   8   1      823.78      847.00     36.09 o 
   2   8   1      440.00      417.51     10.05 o 
   3   8   1      182.51      175.55      5.44 o 
   4   8   1       24.11       20.42      1.64 o 
   5   8   1      117.68      113.81      4.81 o 
   6   8   1       71.79       66.58      5.47 o 
   7   8   1      137.95      121.03      9.19 o 
   8   8   1       17.93       13.59      3.05 o 
  -4   9   1       64.94       52.09      9.62 o 
  -3   9   1      242.95      241.84      8.40 o 
  -2   9   1       53.20       63.28      4.08 o 
  -1   9   1       10.54       12.21      4.59 o 
   0   9   1        0.92        5.55      3.06 o 
   1   9   1     5028.26     5053.31    107.39 o 
   2   9   1      879.51      929.40     21.63 o 
   3   9   1       99.12      108.44      6.30 o 
   4   9   1      624.99      622.52     16.84 o 
   5   9   1        5.89       10.70      3.94 o 
   6   9   1      391.19      371.30     13.12 o 
   7   9   1      266.83      237.52      7.57 o 
   8   9   1        7.08       -6.78      6.78 o 
  -3  10   1       13.69       16.46      5.85 o 
  -2  10   1      216.08      236.52     13.34 o 
  -1  10   1      137.11      135.39     14.44 o 
   0  10   1      882.83      956.16     22.26 o 
   1  10   1       32.05       26.02     15.31 o 
   2  10   1      784.61      736.67     17.87 o 
   3  10   1      716.53      722.52     36.09 o 
   4  10   1      183.93      181.30     12.03 o 
   5  10   1      345.17      327.29      9.50 o 
   6  10   1      413.11      436.05     11.55 o 
   7  10   1       43.02       30.71      5.69 o 
  -2  11   1      143.07      131.84     10.72 o 
  -1  11   1        4.99       13.26     10.72 o 
   0  11   1      216.53      249.25      8.75 o 
   1  11   1       11.30       14.58      4.30 o 
   2  11   1       51.02       53.30      6.78 o 
   3  11   1       68.89       48.15     11.37 o 
   4  11   1      998.60      984.16     28.31 o 
   5  11   1      169.23      177.47     11.37 o 
   6  11   1       82.94       78.40      6.41 o 
   7  11   1      633.70      586.04     57.96 o 
  -1  12   1      206.50      219.27     21.65 o 
   0  12   1      288.13      275.50     16.94 o 
   1  12   1      256.27      232.80     11.47 o 
   2  12   1      284.29      324.90     12.55 o 
   3  12   1      251.42      247.93     11.31 o 
   4  12   1       19.39       13.93      8.53 o 
   5  12   1        1.41        0.69      8.53 o 
   6  12   1      175.12      164.20     10.62 o 
   0  13   1      281.44      269.27     18.08 o 
   1  13   1       15.08       17.28      5.23 o 
   2  13   1      153.66      127.57     16.84 o 
   3  13   1      392.80      347.35     28.22 o 
   4  13   1      153.12      167.63     10.86 o 
   5  13   1       63.36       55.39      6.56 o 
  -4 -13   2       28.51       28.43      6.12 o 
  -3 -13   2        2.61        3.11      4.29 o 
  -2 -13   2      126.57      108.16     16.19 o 
  -1 -13   2        0.70        7.24      5.15 o 
  -6 -12   2       97.90       66.25      8.75 o 
  -5 -12   2      152.17      149.93     10.28 o 
  -4 -12   2      457.12      444.44     16.84 o 
  -3 -12   2      525.48      606.97     19.17 o 
  -2 -12   2      365.55      384.37     18.18 o 
  -1 -12   2       73.72       85.56      9.03 o 
   0 -12   2      134.05      120.76      6.79 o 
   1 -12   2       12.74       29.91      9.74 o 
  -7 -11   2       38.46       23.62     14.44 o 
  -6 -11   2       29.50       25.57      3.64 o 
  -5 -11   2       61.74       53.90      5.47 o 
  -4 -11   2      305.50      306.19     10.21 o 
  -3 -11   2       93.24      102.05      4.83 o 
  -2 -11   2       34.43       28.04      3.56 o 
  -1 -11   2      129.74       98.48      8.97 o 
   0 -11   2      248.92      251.38      9.86 o 
   1 -11   2      292.79      332.56     14.01 o 
   2 -11   2      541.28      593.88     23.30 o 
  -7 -10   2      159.54      171.04      9.62 o 
  -6 -10   2        2.16        4.14      2.30 o 
  -5 -10   2        7.47        4.59      2.17 o 
  -4 -10   2        2.22       -2.84      2.84 o 
  -3 -10   2     2077.55     2111.69     38.99 o 
  -2 -10   2      314.93      308.53      8.17 o 
  -1 -10   2       85.62       69.82     11.59 o 
   0 -10   2      173.57      157.78      6.84 o 
   1 -10   2        1.87        0.18      3.50 o 
   2 -10   2      238.61      242.11     11.72 o 
   3 -10   2      103.50      136.46     21.43 o 
  -7  -9   2        0.03        3.94      2.47 o 
  -6  -9   2      136.36      135.39      8.09 o 
  -5  -9   2     1291.47     1326.89     30.84 o 
  -4  -9   2       49.87       46.32      4.37 o 
  -3  -9   2      389.25      356.06      8.93 o 
  -2  -9   2      270.00      241.90      6.72 o 
  -1  -9   2     1602.51     1546.75     28.35 o 
   0  -9   2      486.15      466.94     12.70 o 
   1  -9   2        6.51       12.59      2.87 o 
   2  -9   2      737.67      731.96     19.48 o 
   3  -9   2      242.58      241.62     12.22 o 
   4  -9   2        0.74       -0.31      9.19 o 
  -8  -8   2       45.45       30.06      6.34 o 
  -7  -8   2       21.77       25.57      3.64 o 
  -6  -8   2     1049.64     1076.85     20.26 o 
  -5  -8   2       49.69       38.80      2.73 o 
  -4  -8   2      137.62      151.96      5.72 o 
  -3  -8   2     6219.94     6140.97     96.95 o 
  -2  -8   2      185.71      184.35      3.71 o 
  -1  -8   2        8.07        5.69      1.37 o 
   0  -8   2      403.88      400.46     12.25 o 
   1  -8   2      739.85      691.39     16.66 o 
   2  -8   2      369.96      376.96     11.86 o 
   3  -8   2      900.31      947.04     20.87 o 
   4  -8   2       78.60       71.47      6.69 o 
   5  -8   2      301.24      278.87     21.87 o 
  -8  -7   2       12.79        8.15      3.94 o 
  -7  -7   2       28.52       38.93      3.94 o 
  -6  -7   2      241.17      223.39      7.35 o 
  -5  -7   2      527.55      516.37     12.02 o 
  -4  -7   2      879.66      868.02     19.03 o 
  -3  -7   2       40.22       35.38      4.16 o 
  -2  -7   2       22.70        9.81      1.46 o 
  -1  -7   2     2749.06     2785.39     40.67 o 
   0  -7   2        0.09       -1.97      1.97 o 
   1  -7   2        4.46       34.25      6.12 o 
   2  -7   2     4824.98     4802.91     76.68 o 
   3  -7   2      272.54      263.93     10.19 o 
   4  -7   2       92.88      106.38     20.78 o 
   5  -7   2      957.96      973.47     46.59 o 
  -8  -6   2        1.80       -1.20      3.56 o 
  -7  -6   2      654.17      676.00     18.01 o 
  -6  -6   2        0.01        4.29      3.06 o 
  -5  -6   2       53.30       49.48      2.84 o 
  -4  -6   2     4073.01     4255.09     68.97 o 
  -3  -6   2        8.60        4.16      1.55 o 
  -2  -6   2      382.84      391.90      7.77 o 
  -1  -6   2      858.73      810.66     14.61 o 
   0  -6   2      702.85      671.05     17.72 o 
   1  -6   2      931.97      934.26     19.56 o 
   2  -6   2       29.16       27.84      6.34 o 
   3  -6   2       18.77       17.99      5.91 o 
   4  -6   2     2399.16     2626.39     49.08 o 
   5  -6   2      288.54      302.21     11.39 o 
   6  -6   2       35.85       35.55      9.06 o 
  -8  -5   2      340.05      333.54     21.65 o 
  -7  -5   2      533.82      532.66     23.62 o 
  -6  -5   2        3.14        1.60      2.30 o 
  -5  -5   2     2389.91     2416.58     46.42 o 
  -4  -5   2      968.04      948.82     17.12 o 
  -3  -5   2     1040.81     1028.96     18.28 o 
  -2  -5   2     8333.23     8451.23    124.76 o 
  -1  -5   2      769.46      831.78     18.49 o 
   0  -5   2     3389.31     3463.63     53.92 o 
   1  -5   2     1588.70     1579.59     57.74 o 
   2  -5   2       23.71       27.15      5.03 o 
   3  -5   2      584.72      634.90     13.95 o 
   4  -5   2        0.22        0.06      2.30 o 
   5  -5   2      116.58      123.84      6.34 o 
   6  -5   2      138.56      137.73      8.81 o 
  -8  -4   2        0.06        1.90      3.52 o 
  -7  -4   2      320.30      289.17     15.75 o 
  -6  -4   2       21.53       27.12      3.06 o 
  -5  -4   2      716.61      677.12     28.22 o 
  -4  -4   2      446.87      487.19     11.22 o 
  -3  -4   2      680.20      663.87     12.19 o 
  -2  -4   2       96.86       61.62      2.30 o 
  -1  -4   2     1976.54     2081.23     44.40 o 
   0  -4   2     3049.72     2891.28     45.20 o 
   1  -4   2      638.20      605.84     12.89 o 
   2  -4   2      275.60      283.38      8.02 o 
   3  -4   2     1750.15     1752.88     31.21 o 
   4  -4   2        0.09        0.35      2.30 o 
   5  -4   2       21.84       21.13      3.36 o 
   6  -4   2       75.03       58.63      5.26 o 
   7  -4   2       17.01       18.04      6.12 o 
  -8  -3   2       14.17       10.50      4.37 o 
  -7  -3   2        5.38       -2.57      8.31 o 
  -6  -3   2       77.13       79.07      4.34 o 
  -5  -3   2      232.48      208.66      6.57 o 
  -4  -3   2       60.22       93.24      4.16 o 
  -3  -3   2      265.85      300.19      7.11 o 
  -2  -3   2      302.35      336.83      7.25 o 
  -1  -3   2       57.85       53.25      1.99 o 
   0  -3   2     4794.92     4534.00     67.15 o 
   1  -3   2      615.18      642.45     11.98 o 
   2  -3   2       13.21       25.37      2.62 o 
   3  -3   2      353.62      326.62      7.88 o 
   4  -3   2       98.40       98.87      4.61 o 
   5  -3   2      195.07      206.20      7.40 o 
   6  -3   2        4.19       22.35      7.44 o 
   7  -3   2        5.68        4.62      3.97 o 
  -8  -2   2      272.59      236.22     11.81 o 
  -7  -2   2      266.49      278.97     33.46 o 
  -6  -2   2       31.47       22.44      2.83 o 
  -5  -2   2      127.59      143.30      5.55 o 
  -4  -2   2        1.17        4.86      2.30 o 
  -3  -2   2      254.99      280.41      6.91 o 
  -2  -2   2     3376.21     3604.89     96.89 o 
  -1  -2   2      402.04      380.24     10.28 o 
   0  -2   2     3536.83     3336.60     57.52 o 
   1  -2   2      621.14      588.04     10.72 o 
   2  -2   2      344.60      362.33      7.46 o 
   3  -2   2      123.11      122.65     10.06 o 
   4  -2   2      670.78      696.99     16.18 o 
   5  -2   2      749.70      746.00     17.46 o 
   6  -2   2       25.81       21.96      8.53 o 
   7  -2   2        9.06        4.00      8.97 o 
  -8  -1   2       46.13       36.75      6.12 o 
  -7  -1   2      132.51      156.17      8.31 o 
  -6  -1   2      247.83      253.65      9.26 o 
  -5  -1   2      326.84      329.06     11.81 o 
  -4  -1   2     1127.28     1183.80     23.51 o 
  -3  -1   2      795.51      812.21     20.78 o 
  -2  -1   2       63.14       86.90      5.03 o 
  -1  -1   2      414.67      383.87     11.14 o 
   1  -1   2      355.07      335.32      6.12 o 
   2  -1   2      301.78      269.31      5.85 o 
   3  -1   2     2937.30     3098.68     54.58 o 
   4  -1   2     1045.09     1121.94     22.58 o 
   5  -1   2      464.62      445.03     11.29 o 
   6  -1   2      964.02      925.22     21.34 o 
   7  -1   2       37.42       23.92      3.55 o 
   8  -1   2       31.17       21.23      5.52 o 
  -8   0   2        0.03        7.67      5.85 o 
  -7   0   2       63.11       80.22      6.09 o 
  -6   0   2       63.05       59.45      4.61 o 
  -5   0   2     1869.30     1927.24     52.27 o 
  -4   0   2       75.64       80.43      3.99 o 
  -3   0   2      352.22      381.62      8.81 o 
  -2   0   2        5.09        5.01      1.75 o 
  -1   0   2      894.44      866.14     23.18 o 
   1   0   2      365.19      345.42      6.78 o 
   3   0   2      493.93      548.24     11.43 o 
   4   0   2        0.43        2.44      1.78 o 
   5   0   2      193.23      229.54      8.40 o 
   6   0   2       20.93       23.82      3.24 o 
   7   0   2      374.90      354.23     12.69 o 
   8   0   2       21.73       11.11      5.68 o 
  -8   1   2        3.89        1.81      5.23 o 
  -7   1   2      234.69      192.29     10.72 o 
  -6   1   2       20.86       29.97      7.66 o 
  -5   1   2      394.15      400.61     13.42 o 
  -4   1   2        8.92        2.89      2.19 o 
  -3   1   2      890.49      836.10     17.81 o 
  -2   1   2        5.96       13.45      1.68 o 
  -1   1   2       31.15       38.74      1.86 o 
   1   1   2     1351.36     1253.71     24.93 o 
   2   1   2      558.89      567.91     12.69 o 
   3   1   2       98.28       96.50      3.09 o 
   4   1   2     7801.49     7985.92    131.26 o 
   5   1   2     1138.21     1164.71     22.89 o 
   6   1   2       41.40       43.83      4.81 o 
   7   1   2      153.42      159.45      6.78 o 
   8   1   2       11.49       16.90      7.44 o 
  -7   2   2      387.38      416.36     17.85 o 
  -6   2   2      398.73      421.35     13.60 o 
  -5   2   2      664.66      620.92     16.24 o 
  -4   2   2      156.06      129.37      5.72 o 
  -3   2   2      343.28      334.49      8.50 o 
  -2   2   2       49.71       57.98      3.09 o 
  -1   2   2      802.18      770.78     15.97 o 
   0   2   2     5689.73     5334.63    125.98 o 
   1   2   2      122.42      115.25      5.25 o 
   2   2   2     1218.01     1365.86     23.66 o 
   3   2   2       11.45       20.56      1.24 o 
   4   2   2      337.24      356.34     11.15 o 
   5   2   2      412.11      408.15     14.44 o 
   6   2   2      378.56      410.25     15.31 o 
   7   2   2      861.28      857.77     20.96 o 
   8   2   2       28.64       25.81      3.94 o 
  -7   3   2      113.69      113.05      9.63 o 
  -6   3   2      420.92      409.64     14.07 o 
  -5   3   2      319.96      343.25     11.59 o 
  -4   3   2      672.55      685.92     16.39 o 
  -3   3   2       47.04       73.28      5.91 o 
  -2   3   2      375.65      336.36      8.16 o 
  -1   3   2     2542.52     2449.12     43.22 o 
   0   3   2     1086.40     1156.67     21.17 o 
   1   3   2     3949.24     3711.14     62.59 o 
   2   3   2       17.87       37.06      3.50 o 
   3   3   2     1077.86     1147.07     21.01 o 
   4   3   2      276.25      242.23      5.97 o 
   5   3   2     2649.03     2769.86     49.47 o 
   6   3   2        3.52       17.53      9.62 o 
   7   3   2      223.86      225.19      7.35 o 
   8   3   2     1380.07     1328.99     37.52 o 
  -7   4   2      424.68      429.48     20.80 o 
  -6   4   2       52.81       54.53      6.03 o 
  -5   4   2       75.03       69.76      5.41 o 
  -4   4   2     1441.74     1493.84     32.81 o 
  -3   4   2     1077.35     1021.07     29.75 o 
  -2   4   2     2050.41     2143.93     39.89 o 
  -1   4   2      998.65      858.06     16.67 o 
   0   4   2     3331.60     3228.91     48.97 o 
   1   4   2     3040.13     3030.93     41.89 o 
   2   4   2      747.91      703.66     11.96 o 
   3   4   2      341.06      301.47      6.95 o 
   4   4   2      133.73      162.35      7.44 o 
   5   4   2      484.11      512.43     11.66 o 
   6   4   2        9.42       12.10      2.11 o 
   7   4   2      562.18      577.19     14.23 o 
   8   4   2      108.05      100.36      6.56 o 
  -6   5   2      102.31       90.44      8.81 o 
  -5   5   2      547.07      572.52     23.84 o 
  -4   5   2      470.64      470.19     13.76 o 
  -3   5   2      301.49      312.96      9.43 o 
  -2   5   2     1802.89     1734.15     33.72 o 
  -1   5   2     1835.83     1860.17     34.95 o 
   0   5   2     3064.84     3329.02     47.02 o 
   1   5   2     4844.30     4504.49     61.09 o 
   2   5   2       28.93       42.40      2.02 o 
   3   5   2        7.85       11.77      1.21 o 
   4   5   2      412.53      406.65      8.95 o 
   5   5   2     1655.67     1725.27     32.74 o 
   6   5   2      115.87      130.18      7.00 o 
   7   5   2      459.34      491.99     13.24 o 
   8   5   2       40.52       25.13      7.57 o 
  -6   6   2       75.84       75.71     20.34 o 
  -5   6   2      183.15      161.01     10.94 o 
  -4   6   2      207.19      192.74      8.64 o 
  -3   6   2       22.83       19.41      3.40 o 
  -2   6   2      338.72      362.81     10.36 o 
  -1   6   2      193.86      184.36      5.69 o 
   0   6   2      351.14      343.76      6.47 o 
   1   6   2     1465.48     1421.26     23.75 o 
   2   6   2      874.35     1068.34     26.68 o 
   3   6   2     1713.76     1564.83     25.78 o 
   4   6   2       73.67       51.46      2.10 o 
   5   6   2      349.31      338.65      8.53 o 
   6   6   2     1507.68     1560.73     31.96 o 
   7   6   2       70.93       72.27      4.81 o 
   8   6   2      133.27      116.51     15.97 o 
  -5   7   2      269.53      259.16     12.67 o 
  -4   7   2       89.19       77.14      5.98 o 
  -3   7   2      169.46      177.08     14.87 o 
  -2   7   2      208.07      222.10     29.75 o 
  -1   7   2      125.01      126.61      7.87 o 
   0   7   2      110.22      125.81      3.56 o 
   1   7   2       13.47       19.16      3.94 o 
   2   7   2       92.05       94.94      3.24 o 
   3   7   2     1227.37     1213.52     20.27 o 
   4   7   2      135.57      157.52     11.81 o 
   5   7   2      743.54      774.51     13.74 o 
   6   7   2        5.01        9.56      7.22 o 
   7   7   2      172.98      173.19      6.45 o 
   8   7   2       99.49       89.16      5.87 o 
  -5   8   2       25.62       28.55     10.94 o 
  -4   8   2        0.57        3.06      4.02 o 
  -3   8   2      656.03      675.35     17.12 o 
  -2   8   2       35.21       28.62      5.69 o 
  -1   8   2       80.36       72.32      4.16 o 
   0   8   2      241.23      225.02      6.12 o 
   1   8   2       66.07       61.94      4.22 o 
   2   8   2       20.72       15.78      1.78 o 
   3   8   2       75.33       75.57      5.25 o 
   4   8   2        5.72        6.39      4.16 o 
   5   8   2       73.37       70.04      3.17 o 
   6   8   2       53.59       50.32      3.09 o 
   7   8   2       74.32       78.77      3.56 o 
   8   8   2        2.37       -4.10      4.10 o 
  -4   9   2        5.87        4.81      6.34 o 
  -3   9   2       38.90       29.36      3.64 o 
  -2   9   2       46.43       49.25      3.31 o 
  -1   9   2      112.36      100.38      4.37 o 
   0   9   2      370.21      413.29      9.62 o 
   1   9   2       63.49       63.78      9.19 o 
   2   9   2      764.53      760.59     17.12 o 
   3   9   2       59.52       55.58      4.29 o 
   4   9   2      466.68      429.52     13.42 o 
   5   9   2      236.89      237.32      6.37 o 
   6   9   2      472.32      475.56     13.31 o 
   7   9   2       16.88        8.25      2.30 o 
   8   9   2        9.73       15.75      7.00 o 
  -3  10   2       19.13       14.30      3.24 o 
  -2  10   2        2.31       10.57      2.90 o 
  -1  10   2       65.94       65.67      4.12 o 
   0  10   2       34.32       51.72      8.75 o 
   1  10   2       29.01       29.27      4.37 o 
   2  10   2      445.86      460.10     12.67 o 
   3  10   2     2261.58     2418.48     56.69 o 
   4  10   2      996.03     1018.69     27.98 o 
   5  10   2     1106.16     1085.38     29.64 o 
   6  10   2      121.52      107.59      4.37 o 
   7  10   2        7.03        9.50      2.51 o 
  -2  11   2        2.86        8.51     12.47 o 
  -1  11   2      191.45      193.81     19.03 o 
   0  11   2       99.70      105.53     12.47 o 
   1  11   2      106.97      111.24      7.28 o 
   2  11   2      197.29      225.41     15.75 o 
   3  11   2       20.21       10.73      3.43 o 
   4  11   2       39.08       32.54     10.50 o 
   5  11   2      946.34     1000.60     30.72 o 
   6  11   2        3.99        7.49      3.72 o 
   7  11   2      625.27      688.10     51.18 o 
  -1  12   2      246.29      277.87     19.18 o 
   0  12   2      202.85      189.06     14.00 o 
   1  12   2      414.21      411.65     16.91 o 
   2  12   2      110.67       99.96      6.26 o 
   3  12   2       33.64       28.98      4.77 o 
   4  12   2      249.07      255.08     24.72 o 
   5  12   2        7.54       10.06      4.81 o 
   6  12   2        0.30        5.07      6.78 o 
   0  13   2        0.02       -0.29      5.48 o 
   1  13   2      510.29      530.15     26.96 o 
   2  13   2       16.31        6.77      3.59 o 
   3  13   2      343.82      292.42     30.18 o 
   4  13   2      394.58      397.33     17.47 o 
   5  13   2       16.82        1.55      5.56 o 
  -4 -13   3      544.46      545.06     39.81 o 
  -3 -13   3       59.10       70.37     13.34 o 
  -2 -13   3      270.71      262.88     16.71 o 
  -1 -13   3      555.07      617.05     31.79 o 
  -6 -12   3       45.80       43.74     10.94 o 
  -5 -12   3       12.89        9.94      5.25 o 
  -4 -12   3        0.01        1.94      9.62 o 
  -3 -12   3      243.07      247.84      8.72 o 
  -2 -12   3      283.62      280.18     26.03 o 
  -1 -12   3       45.69       76.16      9.45 o 
   0 -12   3       54.92       75.50     10.82 o 
   1 -12   3      263.08      266.93     18.53 o 
  -6 -11   3        7.56       10.32      3.05 o 
  -5 -11   3        0.74       -1.17      1.57 o 
  -4 -11   3       83.86       86.69      5.83 o 
  -3 -11   3      414.83      401.02     14.65 o 
  -2 -11   3       73.94       69.14      4.04 o 
  -1 -11   3      368.17      387.20      9.41 o 
   0 -11   3       12.58       15.42      8.75 o 
   1 -11   3        0.00       -2.04      4.11 o 
   2 -11   3       16.35       17.64      5.00 o 
  -7 -10   3       23.60       24.50      4.81 o 
  -6 -10   3       89.04       87.10      5.54 o 
  -5 -10   3      180.63      163.34      7.11 o 
  -4 -10   3      163.54      150.12      5.57 o 
  -3 -10   3       19.17       37.65      7.22 o 
  -2 -10   3        0.69        3.15      2.18 o 
  -1 -10   3      265.72      270.69      8.75 o 
   0 -10   3       70.33       71.48      4.70 o 
   1 -10   3       13.14       16.38      3.48 o 
   2 -10   3      101.14      102.54     16.19 o 
   3 -10   3      118.70      111.08      9.54 o 
  -7  -9   3       62.74       51.61      4.10 o 
  -6  -9   3       75.64       75.45      8.09 o 
  -5  -9   3       17.03       17.55      6.12 o 
  -4  -9   3       65.02       95.30      5.10 o 
  -3  -9   3       97.72      109.40      4.16 o 
  -2  -9   3      503.70      479.47     14.44 o 
  -1  -9   3      467.56      482.52     11.73 o 
   0  -9   3      156.70      166.41      7.44 o 
   1  -9   3        6.30        3.80      3.56 o 
   2  -9   3       29.52       15.60      3.72 o 
   3  -9   3       31.77       43.22      7.66 o 
   4  -9   3       14.76       18.99      7.02 o 
  -8  -8   3       10.17        6.36      3.71 o 
  -7  -8   3      200.21      219.89      8.51 o 
  -6  -8   3       61.79       56.84      3.86 o 
  -5  -8   3      215.67      221.80     11.15 o 
  -4  -8   3     3467.32     3483.33     64.61 o 
  -3  -8   3      237.71      239.66      6.91 o 
  -2  -8   3       18.13       15.44      1.68 o 
  -1  -8   3      183.40      176.29      4.64 o 
   0  -8   3      329.10      319.91      8.40 o 
   1  -8   3     1100.33     1097.60     24.41 o 
   2  -8   3      429.53      430.35     13.28 o 
   3  -8   3      352.14      362.81     12.65 o 
   4  -8   3      125.98      106.71      6.78 o 
   5  -8   3      154.09      136.06     13.70 o 
  -8  -7   3       43.93       41.60      4.50 o 
  -7  -7   3        9.21        5.50      4.81 o 
  -6  -7   3        1.32        5.60      2.42 o 
  -5  -7   3      520.36      531.37     47.46 o 
  -4  -7   3      198.15      174.05      6.03 o 
  -3  -7   3       24.95       24.31      2.42 o 
  -2  -7   3     3034.94     2952.24     48.93 o 
  -1  -7   3       49.09       48.94      2.84 o 
   0  -7   3      216.67      211.43      5.88 o 
   1  -7   3     1266.07     1184.81     24.70 o 
   2  -7   3       14.04       20.94      3.88 o 
   3  -7   3     1276.21     1240.81     24.77 o 
   4  -7   3      874.63      884.49     24.93 o 
   5  -7   3      173.75      176.86     10.46 o 
  -8  -6   3      189.03      207.63      9.78 o 
  -7  -6   3       68.57       61.51      4.73 o 
  -6  -6   3      332.27      368.21     26.03 o 
  -5  -6   3       33.72       34.48      3.28 o 
  -4  -6   3      291.12      300.69      7.15 o 
  -3  -6   3        0.10       -1.31      1.55 o 
  -2  -6   3     1229.52     1288.52     26.05 o 
  -1  -6   3       21.51       14.57      2.84 o 
   0  -6   3     1072.44     1080.89     19.55 o 
   1  -6   3      930.87      875.35     27.12 o 
   2  -6   3      292.08      301.73      9.85 o 
   3  -6   3     1927.57     1895.38     42.87 o 
   4  -6   3      151.92      161.13      8.15 o 
   5  -6   3      293.22      277.91     12.12 o 
   6  -6   3      531.68      512.64     23.51 o 
  -8  -5   3       92.55      101.23      6.65 o 
  -7  -5   3        5.91        3.48      2.77 o 
  -6  -5   3      892.08      915.91     20.98 o 
  -5  -5   3      429.17      429.75     11.26 o 
  -4  -5   3       75.74       80.86      3.47 o 
  -3  -5   3      721.82      764.53     14.71 o 
  -2  -5   3      458.44      522.04     10.19 o 
  -1  -5   3      178.21      159.89      4.95 o 
   0  -5   3     5765.70     5977.49    102.66 o 
   1  -5   3      150.02      147.68      9.62 o 
   2  -5   3       18.52       24.65      1.69 o 
   3  -5   3     1050.89      980.93     22.17 o 
   4  -5   3        3.68        6.96      4.16 o 
   5  -5   3      113.50      149.15     11.15 o 
   6  -5   3      222.72      226.71     22.09 o 
  -8  -4   3       60.24       51.18      5.25 o 
  -7  -4   3      133.88      123.84      6.72 o 
  -6  -4   3     2028.44     2080.37     41.87 o 
  -5  -4   3        4.26        5.73      3.72 o 
  -4  -4   3     1549.29     1597.40     30.90 o 
  -3  -4   3     2004.81     1854.31     34.15 o 
  -2  -4   3      102.93      102.79      3.24 o 
  -1  -4   3      736.40      670.32     14.22 o 
   0  -4   3     3151.55     3234.29     50.24 o 
   1  -4   3     1187.61     1163.74     20.60 o 
   2  -4   3     3139.12     3186.06     76.12 o 
   3  -4   3       11.64        7.49      2.42 o 
   4  -4   3        8.67       26.47      3.40 o 
   5  -4   3      874.16      877.68     20.12 o 
   6  -4   3      113.17      117.23      8.09 o 
   7  -4   3        0.97        7.47      5.42 o 
  -8  -3   3        5.15        5.69      3.94 o 
  -7  -3   3       95.81       95.08      8.53 o 
  -6  -3   3      132.50      160.62      7.43 o 
  -5  -3   3      113.85      116.33     10.94 o 
  -4  -3   3      372.22      338.30      8.48 o 
  -3  -3   3        2.22        5.97      1.68 o 
  -2  -3   3     1911.45     1925.84     30.78 o 
  -1  -3   3    11235.68    10464.21    170.79 o 
   0  -3   3       26.79       41.65      3.28 o 
   1  -3   3      891.59      743.76     13.35 o 
   2  -3   3     4811.50     4688.97     80.25 o 
   3  -3   3      561.38      610.72     13.87 o 
   4  -3   3      579.52      575.18     12.58 o 
   5  -3   3      359.47      387.21     10.71 o 
   6  -3   3       30.54       40.42      4.33 o 
   7  -3   3      114.30      114.02     11.81 o 
  -8  -2   3        0.03        2.19      3.94 o 
  -7  -2   3      238.00      238.92      9.43 o 
  -6  -2   3      230.19      212.02      7.78 o 
  -5  -2   3      285.84      306.15      9.94 o 
  -4  -2   3        0.18       -1.21      1.97 o 
  -3  -2   3     1171.13     1326.48     25.30 o 
  -2  -2   3      156.19      125.59      3.86 o 
  -1  -2   3       69.53       74.79      4.81 o 
   0  -2   3      486.41      484.95     10.21 o 
   1  -2   3     3532.05     3235.20     49.82 o 
   2  -2   3      151.39      201.24      5.63 o 
   3  -2   3     1629.85     1575.10     27.31 o 
   4  -2   3     2415.00     2405.52     45.62 o 
   5  -2   3        0.32       -0.87      2.17 o 
   6  -2   3      340.95      366.50     21.65 o 
   7  -2   3      579.93      595.66     20.84 o 
  -8  -1   3       75.67       83.99      8.31 o 
  -7  -1   3      169.56      185.20      8.81 o 
  -6  -1   3      372.39      396.75     13.83 o 
  -5  -1   3     1363.32     1351.76     28.45 o 
  -4  -1   3      117.94      116.13      4.79 o 
  -3  -1   3      571.83      582.06     12.68 o 
  -2  -1   3     1410.22     1565.15     30.47 o 
  -1  -1   3      482.43      509.07     28.22 o 
   0  -1   3        2.85        3.98      3.06 o 
   1  -1   3        4.67        8.77      0.93 o 
   2  -1   3      379.93      445.15      9.54 o 
   3  -1   3      264.41      287.03      6.60 o 
   4  -1   3      539.08      566.21     11.64 o 
   5  -1   3        9.36       15.99      2.47 o 
   6  -1   3     1379.77     1415.01     28.58 o 
   7  -1   3       26.40       19.13      3.55 o 
   8  -1   3       35.77       15.58      6.82 o 
  -8   0   3       15.57       13.16      4.93 o 
  -7   0   3       45.48       40.37      4.79 o 
  -6   0   3      204.62      178.00      8.50 o 
  -5   0   3      132.14      138.01     13.78 o 
  -4   0   3      432.92      463.46     12.03 o 
  -3   0   3      438.41      604.26     16.67 o 
  -2   0   3       58.45       80.99      3.09 o 
  -1   0   3     3196.65     3017.14     51.94 o 
   0   0   3      423.70      383.42     10.98 o 
   1   0   3      864.47      751.27     12.50 o 
   2   0   3     5021.26     4967.29     83.09 o 
   3   0   3      192.20      213.50      5.75 o 
   4   0   3      866.78      949.00     19.33 o 
   5   0   3      173.07      165.02      5.72 o 
   6   0   3       11.35       32.96      3.24 o 
   7   0   3        1.14        0.49      2.25 o 
   8   0   3      106.70       95.83     13.12 o 
  -8   1   3       44.74       32.22      9.84 o 
  -7   1   3        7.96        6.98      9.19 o 
  -6   1   3       22.66       34.15      5.91 o 
  -5   1   3       25.38       23.62      3.09 o 
  -4   1   3       11.34       10.89      2.30 o 
  -3   1   3      200.53      187.13      7.00 o 
  -2   1   3      886.65      836.86     16.53 o 
  -1   1   3        0.56        1.09      1.24 o 
   0   1   3      656.06      652.21     17.47 o 
   1   1   3     3124.98     2879.96     43.35 o 
   2   1   3     5173.49     5099.29     84.43 o 
   3   1   3      675.66      659.07     11.64 o 
   4   1   3     7405.25     7780.37    128.64 o 
   5   1   3        4.13        4.16      2.41 o 
   6   1   3      716.72      749.64     17.78 o 
   7   1   3        2.72        4.02      2.42 o 
   8   1   3        0.04        4.81      4.30 o 
  -7   2   3       13.96       13.99     12.90 o 
  -6   2   3      764.84      779.83     30.62 o 
  -5   2   3      382.87      459.74     34.34 o 
  -4   2   3       37.64       39.43      4.02 o 
  -3   2   3       86.27       81.50      7.44 o 
  -2   2   3       72.85       77.55      6.56 o 
  -1   2   3     6376.07     6060.16    101.30 o 
   0   2   3       38.59       37.87      2.25 o 
   1   2   3      516.78      461.88      8.53 o 
   2   2   3      131.59      138.67      4.37 o 
   3   2   3       48.97       51.18      4.17 o 
   4   2   3       65.23       58.42      7.00 o 
   5   2   3      769.99      818.39     16.40 o 
   6   2   3     6173.66     6336.49    109.78 o 
   7   2   3        3.07        8.12      9.19 o 
   8   2   3      611.18      583.83     45.49 o 
  -7   3   3       37.35       40.09     14.87 o 
  -6   3   3      962.86      928.40     36.75 o 
  -5   3   3      153.37      164.10     10.72 o 
  -4   3   3       47.94       55.97      4.33 o 
  -3   3   3      177.45      220.17     10.19 o 
  -2   3   3       41.39       54.17      3.09 o 
  -1   3   3     1132.97     1137.09     21.46 o 
   0   3   3     5913.51     5650.92     83.34 o 
   1   3   3     8835.06     8224.19    165.14 o 
   2   3   3      110.64       95.78      2.62 o 
   3   3   3        4.21      145.23     14.00 o 
   4   3   3       28.69       38.93      1.75 o 
   5   3   3        1.61        4.41      1.27 o 
   6   3   3      185.36      245.16      7.71 o 
   7   3   3        0.46        1.77      3.50 o 
   8   3   3     1415.65     1388.26     56.42 o 
  -7   4   3       36.47       17.94      7.44 o 
  -6   4   3      154.72      170.94     14.87 o 
  -5   4   3      635.02      608.22     17.17 o 
  -4   4   3      481.72      520.17     14.23 o 
  -3   4   3     1043.68     1052.29     22.27 o 
  -2   4   3      341.62      437.77     14.80 o 
  -1   4   3     6866.56     6861.81    115.83 o 
   0   4   3      543.30      535.59      9.86 o 
   1   4   3      377.54      388.87      9.19 o 
   2   4   3      266.93      210.75      5.10 o 
   3   4   3     1050.59     1032.65     21.34 o 
   4   4   3      198.53      208.66      4.85 o 
   5   4   3      367.11      341.85     11.59 o 
   6   4   3      875.61      874.37     24.50 o 
   7   4   3      206.00      197.89      9.84 o 
   8   4   3       84.81       72.66      3.82 o 
  -6   5   3      562.16      569.68     27.12 o 
  -5   5   3        3.77        6.74      3.86 o 
  -4   5   3        0.18        1.15      3.50 o 
  -3   5   3      468.79      486.10     14.87 o 
  -2   5   3        2.18       -1.51      1.99 o 
  -1   5   3       59.84       39.18      2.78 o 
   0   5   3    11444.02    11346.91    163.89 o 
   1   5   3     2421.26     2518.81     35.73 o 
   2   5   3      306.02      250.66      9.62 o 
   3   5   3       80.88       91.44      4.16 o 
   4   5   3       14.37       10.08      1.37 o 
   5   5   3       32.49       28.59      6.78 o 
   6   5   3      173.95      176.41      9.41 o 
   7   5   3      454.25      426.79     10.21 o 
   8   5   3       60.23       81.20     10.08 o 
  -6   6   3      209.02      199.04     16.19 o 
  -5   6   3      270.82      247.65     19.68 o 
  -4   6   3       15.10       63.08      5.85 o 
  -3   6   3     1700.84     1716.33     37.73 o 
  -2   6   3      683.16      681.26     15.93 o 
  -1   6   3      772.03      748.14     15.93 o 
   1   6   3       36.73       29.53      2.10 o 
   2   6   3     2629.70     2478.12     42.65 o 
   3   6   3      162.21      218.16      8.38 o 
   4   6   3       19.08       31.25      6.78 o 
   5   6   3      711.75      699.90     15.34 o 
   6   6   3       81.81       87.05      3.34 o 
   7   6   3      346.72      352.15      8.60 o 
   8   6   3       24.52       35.73      8.08 o 
  -5   7   3       40.68       33.97      6.71 o 
  -4   7   3      154.81      167.04     15.09 o 
  -3   7   3        2.66        1.12      4.59 o 
  -2   7   3      436.53      450.93     12.37 o 
  -1   7   3     1029.72      996.46     16.91 o 
   0   7   3      646.56      644.36     11.09 o 
   1   7   3        9.64        7.16      0.87 o 
   2   7   3     1674.18     1655.32     36.61 o 
   3   7   3     1921.33     1867.55     34.16 o 
   4   7   3     1161.76     1187.54     19.03 o 
   5   7   3      723.31      670.23     17.94 o 
   6   7   3       84.44       81.80      6.34 o 
   7   7   3      459.90      465.73     11.90 o 
   8   7   3       20.45       17.94      6.56 o 
  -5   8   3        4.22       19.78     20.78 o 
  -4   8   3       76.71       75.58      8.09 o 
  -3   8   3      342.15      335.92     11.04 o 
  -2   8   3        0.11       -0.58      1.78 o 
  -1   8   3      149.86      139.73      8.75 o 
   0   8   3      845.30      821.79     14.89 o 
   1   8   3       72.69       61.37      4.16 o 
   2   8   3       82.84       80.61      3.24 o 
   3   8   3        1.25        3.28      3.72 o 
   4   8   3      848.44      833.78     18.06 o 
   5   8   3       17.14       22.08      1.62 o 
   6   8   3        2.81        4.89      1.68 o 
   7   8   3      311.44      327.18      9.71 o 
   8   8   3        5.10        4.81      4.37 o 
  -4   9   3      160.55      139.72      9.12 o 
  -3   9   3      215.46      221.01      8.72 o 
  -2   9   3      319.01      344.51      9.54 o 
  -1   9   3      632.14      644.32     13.35 o 
   0   9   3      873.57      844.47     48.99 o 
   1   9   3      554.93      514.68     12.90 o 
   2   9   3      114.88      116.96      4.69 o 
   3   9   3      305.09      308.02     10.50 o 
   4   9   3      207.83      217.12     10.28 o 
   5   9   3       22.14       21.01      2.41 o 
   6   9   3       55.39       61.04      2.85 o 
   7   9   3        6.90        5.47      1.86 o 
   8   9   3        1.06        6.56      7.87 o 
  -3  10   3      186.48      178.63     10.50 o 
  -2  10   3       52.16       41.47      3.97 o 
  -1  10   3       22.39       28.36      6.56 o 
   0  10   3       14.11       11.38      2.84 o 
   1  10   3      171.79      175.16      8.08 o 
   2  10   3      144.84      121.01      6.34 o 
   3  10   3     2195.98     2170.14     52.17 o 
   4  10   3      254.94      250.31     10.94 o 
   5  10   3      349.53      351.44     12.69 o 
   6  10   3       19.35       16.32      2.74 o 
   7  10   3      102.10       89.98      5.91 o 
  -2  11   3       23.68       27.14      5.64 o 
  -1  11   3       29.66       30.48      3.31 o 
   0  11   3       20.60       29.44     11.59 o 
   1  11   3       86.86       99.52      6.81 o 
   2  11   3       79.11       79.89      5.12 o 
   3  11   3       39.35       35.27      5.25 o 
   4  11   3        7.70       17.08      3.64 o 
   5  11   3      515.00      527.01     33.46 o 
   6  11   3      419.31      392.95     15.70 o 
   7  11   3       28.03       19.25     12.69 o 
  -1  12   3        0.11       -4.52      6.47 o 
   0  12   3      172.82      177.04     12.93 o 
   1  12   3      138.07      119.28      7.48 o 
   2  12   3       70.86       66.73     16.19 o 
   3  12   3        0.48        0.70      3.64 o 
   4  12   3       72.62       66.74      5.82 o 
   5  12   3      114.43       91.31      7.28 o 
   6  12   3      171.45      179.38     10.30 o 
   0  13   3      528.07      613.31     31.64 o 
   1  13   3        7.28        5.88      4.22 o 
   2  13   3       98.82       96.24     16.62 o 
   3  13   3      445.35      458.61     24.58 o 
   4  13   3        1.15       -0.44      4.61 o 
   5  13   3       33.14       31.99      6.13 o 
  -4 -13   4        1.17        6.12      8.75 o 
  -3 -13   4       28.20       28.40      7.61 o 
  -2 -13   4      710.49      735.79     31.81 o 
  -1 -13   4       92.45       79.28     28.87 o 
  -5 -12   4      188.78      198.09     14.65 o 
  -4 -12   4      104.35      129.66      7.57 o 
  -3 -12   4      410.22      379.86     14.37 o 
  -2 -12   4      377.47      400.61     20.80 o 
  -1 -12   4      391.29      393.42     15.09 o 
   0 -12   4     1410.49     1464.65     60.79 o 
   1 -12   4       24.01       22.99      7.71 o 
  -6 -11   4        3.14        1.75      3.91 o 
  -5 -11   4      437.97      446.63     13.20 o 
  -4 -11   4        7.08        6.23      3.72 o 
  -3 -11   4      148.81      151.74     12.03 o 
  -2 -11   4       98.08      113.01      5.34 o 
  -1 -11   4       54.81       65.89      8.31 o 
   0 -11   4      356.24      384.64     27.78 o 
   1 -11   4       30.06       20.99      5.25 o 
   2 -11   4      593.38      557.37     23.71 o 
  -7 -10   4        5.11        3.94      3.94 o 
  -6 -10   4       68.07       67.32      5.41 o 
  -5 -10   4      150.17      164.60      7.11 o 
  -4 -10   4        3.36        1.40      2.18 o 
  -3 -10   4      277.30      293.62      8.31 o 
  -2 -10   4       49.00       59.06      2.58 o 
  -1 -10   4       26.30       15.79      2.91 o 
   0 -10   4        1.74        4.87      3.09 o 
   1 -10   4       17.71       16.62      5.34 o 
   2 -10   4      118.53      106.76     10.72 o 
   3 -10   4       21.71       12.52      7.66 o 
  -7  -9   4        0.15        1.52      2.93 o 
  -6  -9   4       20.59       26.30      4.81 o 
  -5  -9   4       56.54       55.94      7.22 o 
  -4  -9   4       77.89       71.81      4.81 o 
  -3  -9   4     1567.83     1493.64     28.76 o 
  -2  -9   4      296.50      290.58      7.35 o 
  -1  -9   4      366.93      344.11     19.68 o 
   0  -9   4       50.11       67.38      7.00 o 
   1  -9   4      564.67      549.33     15.19 o 
   2  -9   4       38.27       43.64      5.42 o 
   3  -9   4       44.68       43.43      8.78 o 
   4  -9   4        0.49        6.16      5.34 o 
  -8  -8   4       22.31       33.12      5.10 o 
  -7  -8   4        0.71       -2.69      8.75 o 
  -6  -8   4      276.66      259.16      9.41 o 
  -5  -8   4      182.07      169.65      6.95 o 
  -4  -8   4      357.10      348.92     10.05 o 
  -3  -8   4     1167.61     1180.21     21.96 o 
  -2  -8   4       14.09       10.90      1.78 o 
  -1  -8   4      375.10      342.97      7.40 o 
   0  -8   4       39.90       32.75      3.15 o 
   1  -8   4      427.85      432.71     12.44 o 
   2  -8   4       66.36       42.44      4.37 o 
   3  -8   4      189.94      195.67      9.12 o 
   4  -8   4       11.79        4.08      4.10 o 
   5  -8   4        0.25       11.62      7.66 o 
  -8  -7   4      326.71      310.37     12.70 o 
  -7  -7   4       59.63       48.06      6.12 o 
  -6  -7   4       23.59       15.49      3.05 o 
  -5  -7   4       62.13       59.01      3.55 o 
  -4  -7   4        5.70        6.18      2.84 o 
  -3  -7   4     2604.79     2522.23     47.46 o 
  -2  -7   4        0.31        2.71      1.46 o 
  -1  -7   4        0.34       -1.17      1.17 o 
   0  -7   4       24.80       33.16      3.50 o 
   1  -7   4      278.27      256.32     12.25 o 
   2  -7   4     1315.72     1333.53     28.97 o 
   3  -7   4       10.91        7.00      5.47 o 
   4  -7   4      142.01      135.50     10.94 o 
   5  -7   4        2.93        0.20      2.83 o 
  -8  -6   4      615.19      597.37     29.53 o 
  -7  -6   4      304.27      341.65     13.78 o 
  -6  -6   4      320.63      328.03      9.67 o 
  -5  -6   4       99.25      128.14     15.09 o 
  -4  -6   4      391.80      429.04      9.71 o 
  -3  -6   4      822.71      802.29     16.55 o 
  -2  -6   4      929.95     1073.96     19.34 o 
  -1  -6   4     1423.65     1383.22     28.27 o 
   0  -6   4       64.59       99.42      3.88 o 
   1  -6   4        0.00        4.14      3.06 o 
   2  -6   4      681.18      642.72     15.42 o 
   3  -6   4      394.72      587.55     28.43 o 
   4  -6   4      212.15      209.86      7.21 o 
   5  -6   4        3.64        8.61      5.25 o 
   6  -6   4      182.38      142.19      8.77 o 
  -8  -5   4        1.13        2.62      4.37 o 
  -7  -5   4      650.39      695.24     28.65 o 
  -6  -5   4      258.71      259.22      8.92 o 
  -5  -5   4      875.71      904.05     21.00 o 
  -4  -5   4       78.11       48.73      9.19 o 
  -3  -5   4     1791.40     1892.38     35.42 o 
  -2  -5   4     1270.47     1240.26     23.65 o 
  -1  -5   4     1017.01     1001.69     21.36 o 
   0  -5   4      155.01      208.16      6.64 o 
   1  -5   4      269.20      245.84      6.41 o 
   2  -5   4     2483.27     2396.26     39.42 o 
   3  -5   4        4.60        1.26      1.97 o 
   4  -5   4      161.32      163.63      8.08 o 
   5  -5   4       70.22       62.43     14.65 o 
   6  -5   4        6.45        7.05      5.66 o 
  -8  -4   4        1.70       -0.87      4.81 o 
  -7  -4   4      698.94      732.62     42.43 o 
  -6  -4   4        1.30        3.94      3.94 o 
  -5  -4   4      952.46      900.06     20.57 o 
  -4  -4   4      813.26      794.50     14.92 o 
  -3  -4   4      469.28      472.14     19.03 o 
  -2  -4   4       78.70      136.23     12.25 o 
  -1  -4   4      377.85      478.91     10.67 o 
   0  -4   4      238.07      208.11      5.72 o 
   1  -4   4      527.28      553.35     11.25 o 
   2  -4   4      118.08      152.90     33.90 o 
   3  -4   4     1097.35     1100.73     20.46 o 
   4  -4   4     2036.35     2030.69     42.59 o 
   5  -4   4       22.27       19.30      4.29 o 
   6  -4   4        6.27       -0.08      3.77 o 
   7  -4   4       86.94      104.19     17.72 o 
  -8  -3   4        0.09       -3.94      3.94 o 
  -7  -3   4       25.10       39.98     11.59 o 
  -6  -3   4       12.32       15.03     12.25 o 
  -5  -3   4     2447.79     2436.49     47.31 o 
  -4  -3   4      293.80      311.98      8.43 o 
  -3  -3   4       51.94       60.87      4.16 o 
  -2  -3   4     4157.75     3740.46     65.87 o 
  -1  -3   4      260.36      301.89      7.40 o 
   0  -3   4      696.58      757.14     15.31 o 
   1  -3   4     1191.34     1048.81     20.55 o 
   2  -3   4        8.79       18.82      2.04 o 
   3  -3   4      317.64      343.48      9.73 o 
   4  -3   4      750.28      736.62     17.49 o 
   5  -3   4      566.02      566.28     15.78 o 
   6  -3   4      632.45      596.11     18.45 o 
   7  -3   4       36.63       21.09      5.34 o 
  -8  -2   4      149.93      134.73      9.62 o 
  -7  -2   4      106.18       87.17     10.72 o 
  -6  -2   4      193.44      207.27     22.97 o 
  -5  -2   4      109.22       91.38      4.77 o 
  -4  -2   4       49.57      116.04      5.42 o 
  -3  -2   4       53.77       81.43      3.71 o 
  -2  -2   4      423.96      476.29      9.45 o 
  -1  -2   4      112.76      118.02      3.50 o 
   0  -2   4    25767.87    24335.56    385.80 o 
   1  -2   4      569.99      460.73      7.73 o 
   2  -2   4      415.52      403.71      8.97 o 
   3  -2   4     1365.50     1258.11     25.27 o 
   4  -2   4       37.04       57.41      5.91 o 
   5  -2   4        5.29       15.62      2.73 o 
   6  -2   4     1694.71     1719.42     35.25 o 
   7  -2   4      151.94      130.22      8.51 o 
  -8  -1   4        6.37        5.69      4.37 o 
  -7  -1   4        8.11        8.46      2.73 o 
  -6  -1   4     2442.56     2517.22     52.27 o 
  -5  -1   4        7.71       21.32      8.75 o 
  -4  -1   4     1420.22     1512.86     30.47 o 
  -3  -1   4        5.56       20.69      3.50 o 
  -2  -1   4     1004.98     1154.68     22.73 o 
  -1  -1   4      190.41      212.35     17.72 o 
   0  -1   4     8400.57     8005.29    131.91 o 
   1  -1   4      246.56      205.31      4.17 o 
   2  -1   4       30.71       76.48      2.51 o 
   3  -1   4      390.80      471.24     10.66 o 
   4  -1   4      501.41      483.85     10.28 o 
   5  -1   4     1886.95     1837.43     45.28 o 
   6  -1   4      106.49      112.50      7.87 o 
   7  -1   4        4.87       14.99      3.56 o 
   8  -1   4      660.62      636.99     31.73 o 
  -8   0   4        0.19       -0.18      5.69 o 
  -7   0   4      249.79      233.48     11.49 o 
  -6   0   4      261.01      272.96     10.36 o 
  -5   0   4       96.94      111.72     12.69 o 
  -4   0   4      741.92      725.88     22.53 o 
  -3   0   4      558.75      534.76     11.88 o 
  -2   0   4      474.92      463.20     10.46 o 
  -1   0   4     7022.86     6580.66    109.96 o 
   0   0   4     2634.22     2533.28     39.81 o 
   1   0   4      200.25      191.70      4.37 o 
   2   0   4     1436.88     1211.93     18.26 o 
   3   0   4      242.08      283.63      6.88 o 
   4   0   4      862.49      890.02     16.80 o 
   5   0   4      304.33      264.90     12.90 o 
   6   0   4        0.04        3.44      3.50 o 
   7   0   4      185.93      170.99      6.95 o 
   8   0   4        0.88        3.06     10.28 o 
  -7   1   4       16.62        9.11      4.41 o 
  -6   1   4      159.10      149.37     21.22 o 
  -5   1   4        1.09        1.31      3.50 o 
  -4   1   4      142.74      121.69      5.26 o 
  -3   1   4      440.10      450.15     10.83 o 
  -2   1   4      301.84      268.28      6.78 o 
  -1   1   4     5804.03     5514.32     92.95 o 
   0   1   4      776.35      686.39     15.29 o 
   1   1   4     9973.75     9315.52    125.03 o 
   2   1   4     3835.31     3822.64     56.86 o 
   3   1   4     1670.47     1679.55     33.46 o 
   4   1   4      314.98      263.51      5.72 o 
   5   1   4        7.94        4.16      1.55 o 
   6   1   4      961.23      914.62     40.68 o 
   7   1   4       15.84       14.65      2.47 o 
   8   1   4        6.79        0.58     11.59 o 
  -7   2   4       16.80       16.94      6.07 o 
  -6   2   4        0.03        1.13      3.88 o 
  -5   2   4        1.58        6.12      3.40 o 
  -4   2   4        4.89        3.09      3.28 o 
  -3   2   4      219.60      245.88      8.08 o 
  -2   2   4      209.29      218.83     10.94 o 
  -1   2   4       17.48       10.66      1.55 o 
   0   2   4     1813.19     1689.56     34.74 o 
   1   2   4     2228.48     2174.70     30.78 o 
   2   2   4     1333.12     1189.25     17.54 o 
   3   2   4        1.46       10.06      2.62 o 
   4   2   4     1952.55     2007.69     35.20 o 
   5   2   4      611.04      632.03     11.96 o 
   6   2   4      390.83      385.59      8.94 o 
   7   2   4       48.77       53.87      3.25 o 
   8   2   4      135.28      132.64     12.47 o 
  -7   3   4      190.31      195.34     15.53 o 
  -6   3   4       18.34       13.16      8.09 o 
  -5   3   4      145.04      137.25      6.95 o 
  -4   3   4      108.50      163.49      6.78 o 
  -3   3   4      455.60      471.64     11.43 o 
  -2   3   4        5.34        3.94      3.06 o 
  -1   3   4       11.84       25.38      2.17 o 
   0   3   4      482.28      518.51     12.37 o 
   1   3   4      136.84      131.50      3.24 o 
   2   3   4       80.86       81.57      3.72 o 
   3   3   4      434.77      454.50     11.81 o 
   4   3   4      344.60      339.46     10.06 o 
   5   3   4      489.92      521.70     14.79 o 
   6   3   4       36.88       35.80      2.19 o 
   7   3   4      506.84      525.22     12.90 o 
   8   3   4      187.32      181.15      9.41 o 
  -7   4   4       72.73       70.87     11.37 o 
  -6   4   4        3.60        4.05      4.52 o 
  -5   4   4      441.30      457.29     22.75 o 
  -4   4   4      494.56      471.76     13.57 o 
  -3   4   4        0.01       -1.40      2.30 o 
  -2   4   4      296.94      281.41      8.04 o 
  -1   4   4     1383.47     1456.63     27.20 o 
   0   4   4     2971.68     3307.88     50.54 o 
   1   4   4     3978.90     3795.43     57.69 o 
   2   4   4      196.98      215.67     14.22 o 
   3   4   4      559.37      562.98     15.53 o 
   4   4   4       63.02       80.49      4.81 o 
   5   4   4      621.77      664.48     21.43 o 
   6   4   4       24.68       18.60      5.91 o 
   7   4   4      203.68      254.86     21.00 o 
   8   4   4       22.14       -3.94      6.56 o 
  -6   5   4       92.29       92.30     11.37 o 
  -5   5   4      393.69      405.61     13.76 o 
  -4   5   4       33.25       25.12      4.48 o 
  -3   5   4        3.32        2.84      3.72 o 
  -2   5   4     2068.63     2104.82     39.74 o 
  -1   5   4       11.43       10.72      2.17 o 
   0   5   4     5462.86     5610.12     84.61 o 
   1   5   4     5729.11     5565.15     83.19 o 
   2   5   4      259.00      310.53      9.19 o 
   3   5   4       34.35       26.10      2.19 o 
   4   5   4       14.94        9.43      1.31 o 
   5   5   4      312.76      315.40     10.50 o 
   6   5   4      946.13     1000.43     28.00 o 
   7   5   4      155.86      170.60     11.81 o 
   8   5   4      160.15      150.04     12.25 o 
  -6   6   4       13.58       21.43      8.31 o 
  -5   6   4        5.04        1.53      6.34 o 
  -4   6   4     1212.82     1243.96     30.60 o 
  -3   6   4       18.27       22.11      4.02 o 
  -2   6   4      289.17      279.24      8.81 o 
  -1   6   4      127.98      106.14      8.09 o 
   0   6   4     4763.19     4946.31     75.53 o 
   1   6   4      334.73      352.62      7.22 o 
   2   6   4       51.97       67.27      2.51 o 
   3   6   4      920.32      892.58     17.61 o 
   4   6   4      158.36      159.41      5.47 o 
   5   6   4     1340.69     1349.15     23.59 o 
   6   6   4      920.60      884.51     25.81 o 
   7   6   4       60.29       60.80      6.12 o 
   8   6   4       72.16       64.30      8.31 o 
  -5   7   4        3.92        4.03      7.44 o 
  -4   7   4      237.77      224.26     10.02 o 
  -3   7   4      282.87      308.17     17.72 o 
  -2   7   4     1536.94     1510.58     38.06 o 
  -1   7   4      457.70      469.21     10.40 o 
   0   7   4        8.02        8.71      2.41 o 
   1   7   4      912.65      954.40     33.46 o 
   2   7   4       33.64       46.45      2.41 o 
   3   7   4        8.62        8.70      1.97 o 
   4   7   4      261.36      252.28     11.59 o 
   5   7   4      870.53      894.65     16.82 o 
   6   7   4       64.36       60.37      2.84 o 
   7   7   4       21.40       32.81      5.25 o 
   8   7   4       33.12       38.50      6.56 o 
  -5   8   4        5.71        4.96      7.00 o 
  -4   8   4      126.10      116.64      9.13 o 
  -3   8   4      196.27      198.05      9.12 o 
  -2   8   4      472.50      440.18     25.37 o 
  -1   8   4      844.05      850.77     15.76 o 
   0   8   4      611.96      619.59     13.13 o 
   1   8   4      150.17      174.76      4.64 o 
   2   8   4        1.28        6.35      2.98 o 
   3   8   4     1605.44     1626.17     37.78 o 
   4   8   4      563.46      589.87     15.31 o 
   5   8   4       11.46       10.00      2.84 o 
   6   8   4      782.70      796.56     20.34 o 
   7   8   4      149.22      166.23      8.31 o 
   8   8   4        1.86        1.31      4.37 o 
  -4   9   4       25.85       21.22      5.41 o 
  -3   9   4      239.57      227.10     10.05 o 
  -2   9   4       30.42       32.92      3.72 o 
  -1   9   4        1.75       19.48      2.84 o 
   0   9   4      241.32      233.24      6.47 o 
   1   9   4      173.88      172.05      6.37 o 
   2   9   4       43.93       41.58      2.35 o 
   3   9   4      110.58      165.97      8.16 o 
   4   9   4      229.97      233.14      8.75 o 
   5   9   4      167.29      183.86     10.28 o 
   6   9   4        2.66        1.14      1.53 o 
   7   9   4       33.37       32.69      2.30 o 
   8   9   4      200.55      218.72     16.62 o 
  -3  10   4       53.50       41.83      6.12 o 
  -2  10   4      224.03      221.30     12.90 o 
  -1  10   4      244.25      257.28      7.68 o 
   0  10   4        0.24        4.37      2.50 o 
   1  10   4        1.89        1.05      2.48 o 
   2  10   4       70.21       56.26      3.29 o 
   3  10   4      289.41      281.34     13.12 o 
   4  10   4      247.48      245.06     10.06 o 
   5  10   4        1.55       -0.03      1.26 o 
   6  10   4      382.04      425.49     11.53 o 
   7  10   4       65.43       55.56      6.78 o 
  -2  11   4       66.07       52.11     12.69 o 
  -1  11   4       74.35       53.44      8.53 o 
   0  11   4       98.47       89.74      5.87 o 
   1  11   4       17.61       13.24      3.64 o 
   2  11   4      216.57      221.98      8.72 o 
   3  11   4      548.75      565.03     18.77 o 
   4  11   4      125.34      110.52      7.20 o 
   5  11   4      332.84      333.34     12.92 o 
   6  11   4      306.20      297.25     25.59 o 
   7  11   4       48.94       18.81      9.62 o 
  -1  12   4        5.92       10.85      8.31 o 
   0  12   4       22.09       28.20      6.64 o 
   1  12   4        2.51       -0.51      7.66 o 
   2  12   4       95.93       94.93      5.48 o 
   3  12   4      119.79      115.07     25.37 o 
   4  12   4       48.84       41.19     11.59 o 
   5  12   4       43.56       28.10      4.93 o 
   6  12   4      120.12      103.42      9.19 o 
   0  13   4       32.42       38.85      7.44 o 
   1  13   4       10.09       11.85     10.06 o 
   2  13   4       57.88       70.87     12.69 o 
   3  13   4        0.06        1.98      6.12 o 
   4  13   4        2.09        4.56      8.31 o 
   5  13   4        3.16       -3.47      4.48 o 
  -3 -13   5      430.96      438.32     37.62 o 
  -2 -13   5       94.87       79.03      9.54 o 
  -5 -12   5       75.77       71.30      9.62 o 
  -4 -12   5      426.02      435.26     19.25 o 
  -3 -12   5      506.17      514.76     17.39 o 
  -2 -12   5       90.10       78.21      7.88 o 
  -1 -12   5      717.97      679.56     52.27 o 
   0 -12   5       17.62       13.72      6.72 o 
  -6 -11   5       79.52       92.04     14.00 o 
  -5 -11   5        0.01        2.21      2.98 o 
  -4 -11   5      627.20      589.60     15.25 o 
  -3 -11   5       40.07       50.13      2.35 o 
  -2 -11   5      306.43      340.12      8.09 o 
  -1 -11   5      696.53      718.21     19.68 o 
   0 -11   5        0.21        5.10      3.52 o 
   1 -11   5      607.81      639.86     23.69 o 
   2 -11   5      302.62      309.75     16.19 o 
  -7 -10   5        9.00       11.81      5.25 o 
  -6 -10   5        1.00       -3.36      3.36 o 
  -5 -10   5       67.71       58.47      4.64 o 
  -4 -10   5       65.12       66.82      8.53 o 
  -3 -10   5      375.72      368.93      9.34 o 
  -2 -10   5      236.37      253.31      5.98 o 
  -1 -10   5      488.15      480.86     12.82 o 
   0 -10   5       35.15       50.49     22.31 o 
   1 -10   5     1038.67     1080.99     28.28 o 
   2 -10   5       37.21       43.46      6.47 o 
   3 -10   5       99.43       80.86      8.72 o 
  -7  -9   5        0.02        5.64      4.04 o 
  -6  -9   5       20.63       20.55      3.78 o 
  -5  -9   5        0.12       -2.30      4.59 o 
  -4  -9   5      136.85      134.60      5.88 o 
  -3  -9   5      373.62      365.72      9.86 o 
  -2  -9   5       45.84       37.76      3.72 o 
  -1  -9   5      158.07      167.61      6.20 o 
   0  -9   5        7.88       12.02      2.83 o 
   1  -9   5      268.49      256.41      9.70 o 
   2  -9   5       32.30       30.06      4.37 o 
   3  -9   5      456.17      482.65     37.84 o 
   4  -9   5        1.25       -5.41      5.41 o 
  -7  -8   5      274.64      248.23     10.92 o 
  -6  -8   5      651.50      687.21     17.24 o 
  -5  -8   5      155.43      157.56      6.91 o 
  -4  -8   5      338.40      343.42     10.08 o 
  -3  -8   5      144.71      134.18      5.02 o 
  -2  -8   5     1092.49     1052.44     23.82 o 
  -1  -8   5      841.19      817.26     16.38 o 
   0  -8   5       89.33       91.49      4.69 o 
   1  -8   5       47.30       34.76      5.25 o 
   2  -8   5       64.07       65.08      5.29 o 
   3  -8   5      429.32      424.23     39.15 o 
   4  -8   5        0.62        4.57      9.62 o 
  -8  -7   5       29.23       25.95      5.02 o 
  -7  -7   5        0.27       -1.80      2.58 o 
  -6  -7   5       68.99       62.57      4.17 o 
  -5  -7   5      848.89      839.77     18.87 o 
  -4  -7   5      211.21      217.10      7.26 o 
  -3  -7   5       66.62       60.05      5.69 o 
  -2  -7   5      179.29      175.33      5.25 o 
  -1  -7   5        0.20        1.62      2.62 o 
   0  -7   5      721.59      724.32     18.37 o 
   1  -7   5     1249.10     1197.40     48.34 o 
   2  -7   5      150.08      153.60     16.84 o 
   3  -7   5      323.07      315.08     11.71 o 
   4  -7   5        8.05        4.25      1.75 o 
   5  -7   5       42.36       20.80      3.67 o 
  -8  -6   5       49.55       57.67     11.15 o 
  -7  -6   5        2.29        8.39      4.59 o 
  -6  -6   5       69.14       48.06      3.99 o 
  -5  -6   5        5.41        3.91      2.42 o 
  -4  -6   5     2473.09     2519.74     46.99 o 
  -3  -6   5       65.84       67.55      5.47 o 
  -2  -6   5      203.19      214.55      5.98 o 
  -1  -6   5       78.53       79.30      4.17 o 
   0  -6   5      140.01      135.21      5.26 o 
   1  -6   5        5.86        6.78      2.47 o 
   2  -6   5      211.10      200.20      7.65 o 
   3  -6   5     2689.44     2604.77     46.61 o 
   4  -6   5      143.13      139.59     12.25 o 
   5  -6   5      190.21      198.48     19.25 o 
   6  -6   5        0.06        2.95      3.98 o 
  -8  -5   5       38.83       35.43      5.69 o 
  -7  -5   5       13.11        9.27      3.17 o 
  -6  -5   5        0.26        1.56      3.72 o 
  -5  -5   5        0.00        1.49      1.78 o 
  -4  -5   5      495.80      596.23     25.81 o 
  -3  -5   5     5450.00     5551.58     95.36 o 
  -2  -5   5     3087.60     3171.48     50.12 o 
  -1  -5   5      356.65      323.97      8.35 o 
   0  -5   5       59.28       71.02     11.59 o 
   1  -5   5      434.59      401.07      9.34 o 
   2  -5   5      202.22      233.62     10.50 o 
   3  -5   5       61.38       61.05      3.20 o 
   4  -5   5       51.23      106.44      8.97 o 
   5  -5   5      185.08      190.95     10.94 o 
   6  -5   5        1.67       -2.98      2.98 o 
  -8  -4   5      306.33      296.15     15.31 o 
  -7  -4   5       44.34       54.48     18.37 o 
  -6  -4   5      124.32      123.26      5.83 o 
  -5  -4   5      230.26      234.32      8.09 o 
  -4  -4   5     2141.81     2286.52     38.78 o 
  -3  -4   5       64.37       61.03      7.00 o 
  -2  -4   5      309.63      391.84      8.20 o 
  -1  -4   5      922.37      944.91     20.78 o 
   0  -4   5     1761.38     1802.66     52.49 o 
   1  -4   5        5.10        4.59      2.17 o 
   2  -4   5     3109.00     3217.23     47.26 o 
   3  -4   5     1065.88     1027.57     19.64 o 
   4  -4   5       10.25       24.20      8.53 o 
   5  -4   5        3.99        3.75      2.83 o 
   6  -4   5        2.46        5.71      3.94 o 
   7  -4   5       43.07       45.12      5.56 o 
  -8  -3   5      215.84      187.66     11.37 o 
  -7  -3   5       62.55       48.18     12.47 o 
  -6  -3   5     1102.57     1103.97     26.73 o 
  -5  -3   5      201.68      191.42      7.87 o 
  -4  -3   5       23.51       20.97      2.41 o 
  -3  -3   5     3287.58     3121.97     50.01 o 
  -2  -3   5     2735.33     2899.62     57.96 o 
  -1  -3   5       21.36       18.46      3.06 o 
   0  -3   5      227.19      275.67     18.81 o 
   1  -3   5     2531.68     2437.42     39.19 o 
   2  -3   5     1171.96     1204.06     23.18 o 
   3  -3   5        3.26        5.50      1.78 o 
   4  -3   5     1982.57     2110.84     38.14 o 
   5  -3   5      351.87      316.06     13.78 o 
   6  -3   5      129.90      104.18      6.80 o 
   7  -3   5       55.51       46.56      6.09 o 
  -8  -2   5       32.93       31.06      6.12 o 
  -7  -2   5       31.71       21.66      4.34 o 
  -6  -2   5      968.74      953.81     23.09 o 
  -5  -2   5       10.42       13.94      2.74 o 
  -4  -2   5        8.97        0.25      1.91 o 
  -3  -2   5        1.71        2.95      2.42 o 
  -2  -2   5      138.26      130.60      3.55 o 
  -1  -2   5     6873.28     6356.23    108.61 o 
   0  -2   5       35.60       61.14      5.25 o 
   1  -2   5      118.14      110.08      3.15 o 
   2  -2   5      411.13      345.79      7.85 o 
   3  -2   5      611.78      654.39     12.44 o 
   4  -2   5      447.31      465.25     10.69 o 
   5  -2   5      327.81      327.98     15.53 o 
   6  -2   5      444.13      471.25     14.17 o 
   7  -2   5        2.50        6.33      4.30 o 
  -8  -1   5        0.39        5.69      5.69 o 
  -7  -1   5      468.81      449.63     22.09 o 
  -6  -1   5      184.28      184.48      7.35 o 
  -5  -1   5       53.28       56.52      4.16 o 
  -4  -1   5       27.79       20.53      2.47 o 
  -3  -1   5      126.54      129.99      4.30 o 
  -2  -1   5      445.77      483.60     10.86 o 
  -1  -1   5     5993.92     5709.59    101.92 o 
   0  -1   5      307.22      337.28      7.73 o 
   1  -1   5     3079.10     3190.67     68.02 o 
   2  -1   5        6.32       60.01      7.44 o 
   3  -1   5       61.59       65.79      2.70 o 
   4  -1   5      784.16      715.75     31.28 o 
   5  -1   5       57.82       49.75      3.56 o 
   6  -1   5       67.20       63.91      4.41 o 
   7  -1   5      249.42      265.16     15.31 o 
   8  -1   5       81.28       66.45      8.31 o 
  -8   0   5       38.97       32.47      5.83 o 
  -7   0   5      503.56      477.87     19.85 o 
  -6   0   5        1.81        4.50      3.82 o 
  -5   0   5     1463.32     1415.89     31.24 o 
  -4   0   5      157.90      168.79      6.34 o 
  -3   0   5       12.76       14.71      3.72 o 
  -2   0   5     1337.98     1484.55     27.62 o 
  -1   0   5       78.45       73.10      3.24 o 
   0   0   5     2018.12     2013.78     36.10 o 
   1   0   5     4509.91     4192.20     58.61 o 
   2   0   5      682.23      738.27     13.56 o 
   3   0   5      274.01      285.51      8.31 o 
   4   0   5       16.96       79.23      8.75 o 
   5   0   5        0.01       40.93      3.82 o 
   6   0   5      417.86      404.45     11.49 o 
   7   0   5      333.21      334.76     10.91 o 
   8   0   5       32.11       20.54      5.44 o 
  -7   1   5        3.11        7.41      4.79 o 
  -6   1   5      214.48      231.49     15.31 o 
  -5   1   5     2090.83     2120.46     63.43 o 
  -4   1   5        0.65        2.60      2.30 o 
  -3   1   5      313.02      318.83      8.50 o 
  -2   1   5      639.16      601.86     12.83 o 
  -1   1   5        2.67        5.79      5.69 o 
   0   1   5     1183.54     1190.32     21.96 o 
   1   1   5     2558.20     2381.15     34.63 o 
   2   1   5      261.74      220.14      4.48 o 
   3   1   5       47.56      113.72      6.56 o 
   4   1   5      978.08      965.37     17.33 o 
   5   1   5      274.27      272.03      7.12 o 
   6   1   5      478.93      428.42     11.55 o 
   7   1   5        0.70       -0.07      1.99 o 
   8   1   5        8.46       16.87     17.72 o 
  -7   2   5        0.62        1.67      4.83 o 
  -6   2   5       81.71       79.64      6.29 o 
  -5   2   5        9.49        9.29      3.24 o 
  -4   2   5      100.68       93.18      4.95 o 
  -3   2   5        1.24        4.40      2.84 o 
  -2   2   5      156.76      133.94      4.79 o 
  -1   2   5     1202.53     1176.38     24.28 o 
   0   2   5    22726.82    21909.01    350.15 o 
   1   2   5     1085.08      991.87     15.62 o 
   2   2   5       11.45       22.99     10.72 o 
   3   2   5       13.89        5.69      2.19 o 
   4   2   5      111.21       95.80      5.25 o 
   5   2   5      330.60      332.86      8.19 o 
   6   2   5      536.56      502.89     11.25 o 
   7   2   5      183.42      159.40      5.78 o 
   8   2   5      159.28      104.56     14.00 o 
  -7   3   5       64.88       53.81      9.62 o 
  -6   3   5       46.54       51.54      8.53 o 
  -5   3   5       70.58       75.94      5.72 o 
  -4   3   5      368.00      341.04     28.43 o 
  -3   3   5       14.37       14.00      3.05 o 
  -2   3   5      250.09      336.20      8.66 o 
  -1   3   5        2.93        4.17      1.85 o 
   0   3   5       85.85       72.18      3.24 o 
   1   3   5       62.32       47.94      2.62 o 
   2   3   5      302.33      256.03      4.79 o 
   3   3   5      146.56      140.86      5.25 o 
   4   3   5      279.33      265.97      8.75 o 
   5   3   5     2020.72     1965.87     46.37 o 
   6   3   5        0.76        3.06      3.50 o 
   7   3   5      166.59      167.98      9.62 o 
   8   3   5        0.48       14.00      6.12 o 
  -6   4   5     1273.90     1347.18     46.05 o 
  -5   4   5      340.82      338.39     17.72 o 
  -4   4   5      377.18      418.70     13.12 o 
  -3   4   5        1.03        6.10      3.05 o 
  -2   4   5      976.05     1062.30     22.10 o 
  -1   4   5      144.04      157.27      5.10 o 
   0   4   5       17.55       12.84      1.78 o 
   1   4   5      838.17      894.44     28.87 o 
   2   4   5        3.13        7.35      1.97 o 
   3   4   5      332.01      332.34      6.42 o 
   4   4   5       25.04       24.50      2.62 o 
   5   4   5      128.33      125.98      6.56 o 
   6   4   5      385.42      396.32     13.56 o 
   7   4   5      402.67      416.01     16.19 o 
   8   4   5        0.05       -3.94      5.25 o 
  -6   5   5       17.94       10.94      7.44 o 
  -5   5   5        1.63        4.28      4.48 o 
  -4   5   5     1163.55     1198.73     49.43 o 
  -3   5   5      491.20      474.03     13.29 o 
  -2   5   5       50.51       62.50      3.86 o 
  -1   5   5      536.63      507.95     11.44 o 
   0   5   5     1366.27     1385.14     25.98 o 
   1   5   5     1060.27     1118.91     23.40 o 
   2   5   5      592.21      614.91     13.14 o 
   3   5   5      793.74      818.17     14.05 o 
   4   5   5        9.93        6.87      0.73 o 
   5   5   5      124.17      139.54      6.56 o 
   6   5   5       14.24       14.44      3.50 o 
   7   5   5       56.91       61.24      7.00 o 
   8   5   5       55.99       66.49      7.44 o 
  -6   6   5      140.63      128.61     13.12 o 
  -5   6   5      427.33      462.93     23.18 o 
  -4   6   5        0.13        3.28      3.40 o 
  -3   6   5       45.61       35.67      4.17 o 
  -2   6   5       77.72       74.81      4.64 o 
  -1   6   5     1982.61     1910.87     36.15 o 
   0   6   5       33.41       30.77      2.73 o 
   1   6   5      317.26      288.85     11.81 o 
   2   6   5     1210.47     1083.69     23.40 o 
   3   6   5      225.34      285.79     21.65 o 
   4   6   5      273.65      290.27      6.13 o 
   5   6   5      701.45      656.60     18.37 o 
   6   6   5       30.67       14.87      3.06 o 
   7   6   5      208.61      195.54     10.06 o 
   8   6   5       31.27       24.50      6.12 o 
  -5   7   5       29.11       31.20     10.06 o 
  -4   7   5      109.60       97.32     17.06 o 
  -3   7   5      666.70      667.77     18.08 o 
  -2   7   5      620.71      621.30     16.24 o 
  -1   7   5      161.10      147.66     15.53 o 
   0   7   5      910.77      918.08     26.68 o 
   1   7   5     2694.64     2621.56     41.72 o 
   2   7   5      476.51      489.72     10.03 o 
   3   7   5       59.20       62.62      2.98 o 
   4   7   5     1410.74     1368.93     27.16 o 
   5   7   5      419.59      403.59      8.75 o 
   6   7   5      479.53      494.31     16.62 o 
   7   7   5     1264.52     1279.09     35.00 o 
   8   7   5        6.61       -4.37      4.81 o 
  -4   8   5      173.56      164.16     11.00 o 
  -3   8   5      376.84      343.39     12.06 o 
  -2   8   5        3.71       19.17      4.37 o 
  -1   8   5       11.81        6.56      2.17 o 
   0   8   5        5.41       14.49      2.17 o 
   1   8   5     2322.72     2291.87     37.90 o 
   2   8   5     1461.31     1426.37     71.52 o 
   3   8   5      348.49      312.80      6.45 o 
   4   8   5       13.88       12.10      1.96 o 
   5   8   5      113.85      102.38      4.04 o 
   6   8   5     1152.47     1159.66     21.65 o 
   7   8   5      158.03      158.35      8.75 o 
   8   8   5       20.44       10.50      6.56 o 
  -4   9   5      391.91      367.52     15.60 o 
  -3   9   5      517.36      529.28     18.86 o 
  -2   9   5      904.77      900.08     19.26 o 
  -1   9   5      100.23       67.22      3.97 o 
   0   9   5      316.31      341.54      9.09 o 
   1   9   5      190.28      209.97      5.88 o 
   2   9   5     1242.86     1176.44     29.21 o 
   3   9   5      291.60      281.99     17.50 o 
   4   9   5      444.98      458.42     10.92 o 
   5   9   5      341.07      375.22     12.47 o 
   6   9   5      225.39      205.03      6.62 o 
   7   9   5       70.87       69.99      8.31 o 
   8   9   5       10.03       21.00      7.44 o 
  -3  10   5        2.58       -3.14      5.47 o 
  -2  10   5      945.55      942.94     23.43 o 
  -1  10   5      497.36      478.22     13.08 o 
   0  10   5      640.49      622.19     15.56 o 
   1  10   5      124.25       99.41      6.12 o 
   2  10   5        0.64        5.35      2.84 o 
   3  10   5      380.34      394.67     13.68 o 
   4  10   5      532.72      587.69     18.60 o 
   5  10   5     1091.69     1118.03     24.48 o 
   6  10   5       47.25       34.14      2.98 o 
   7  10   5      537.99      590.55     39.81 o 
  -2  11   5      116.30      107.91      6.07 o 
  -1  11   5       14.14       13.86      2.91 o 
   0  11   5      345.70      330.78     12.25 o 
   1  11   5       34.50       25.76      3.69 o 
   2  11   5       42.80       35.22      3.28 o 
   3  11   5       90.41      119.84      7.93 o 
   4  11   5       18.44        9.46      3.38 o 
   5  11   5        0.84        3.94      3.15 o 
   6  11   5      192.31      175.17      9.25 o 
   7  11   5      180.03      206.04     23.18 o 
  -1  12   5        3.83        2.41      9.19 o 
   0  12   5       60.20       43.19     10.06 o 
   1  12   5        0.94       -3.48      3.48 o 
   2  12   5      122.49      105.46      8.31 o 
   3  12   5      392.99      402.34     19.01 o 
   4  12   5      131.04      121.28     11.81 o 
   5  12   5       25.93       19.31     12.03 o 
   6  12   5        2.43        2.62      3.94 o 
   1  13   5       29.70       42.87     15.31 o 
   2  13   5        0.16        2.62      7.44 o 
   3  13   5       53.73       63.21     12.90 o 
   4  13   5        6.61        9.84      4.43 o 
   5  13   5       36.17       33.62     12.47 o 
  -4 -12   6       20.94       19.25      4.81 o 
  -3 -12   6      447.36      466.12     24.96 o 
  -2 -12   6      521.43      544.93     23.05 o 
  -1 -12   6       15.87       18.84      7.26 o 
   0 -12   6      295.30      299.09     19.49 o 
  -6 -11   6       25.07       20.56      8.31 o 
  -5 -11   6      361.80      344.10     23.84 o 
  -4 -11   6       48.98       37.41      3.71 o 
  -3 -11   6      374.88      373.17     10.64 o 
  -2 -11   6      642.99      661.01     14.54 o 
  -1 -11   6        8.33        2.05      3.24 o 
   0 -11   6      357.38      376.55     21.87 o 
   1 -11   6       60.48       66.26     11.59 o 
   2 -11   6      414.51      423.68     50.74 o 
  -6 -10   6       51.24       52.84      6.55 o 
  -5 -10   6       80.32       61.44      5.23 o 
  -4 -10   6        7.51        1.73      4.59 o 
  -3 -10   6     1645.76     1703.64     35.72 o 
  -2 -10   6        4.94       12.85      2.73 o 
  -1 -10   6        2.97        8.16      3.09 o 
   0 -10   6      751.77      835.13     20.18 o 
   1 -10   6      115.33      103.04      8.01 o 
   2 -10   6       14.16        9.41      5.91 o 
   3 -10   6      447.41      435.99     20.68 o 
  -7  -9   6       31.55       28.30      5.91 o 
  -6  -9   6      211.21      188.88      9.12 o 
  -5  -9   6        0.29       -1.14      3.47 o 
  -4  -9   6       21.90       27.53      4.81 o 
  -3  -9   6      196.96      189.65      6.71 o 
  -2  -9   6       56.68       60.00      3.77 o 
  -1  -9   6       94.92      120.69     13.34 o 
   0  -9   6      658.79      648.63     16.50 o 
   1  -9   6      414.74      424.19     24.50 o 
   2  -9   6     2100.71     2312.26     53.63 o 
   3  -9   6      815.19      854.06     30.53 o 
   4  -9   6       59.92       55.55     10.98 o 
  -7  -8   6      599.77      621.08     18.71 o 
  -6  -8   6       13.03        4.96      3.91 o 
  -5  -8   6      106.34       97.37     12.25 o 
  -4  -8   6     3439.96     3471.77     67.40 o 
  -3  -8   6      223.13      213.11      6.88 o 
  -2  -8   6       39.26       41.16      3.15 o 
  -1  -8   6        7.19        9.64      1.67 o 
   0  -8   6       25.41       25.99      5.03 o 
   1  -8   6        4.75        2.53      2.58 o 
   2  -8   6       67.67       61.52      5.63 o 
   3  -8   6      573.56      590.91     57.09 o 
   4  -8   6      561.06      594.16     41.56 o 
  -7  -7   6        0.17       -1.34      2.83 o 
  -6  -7   6      161.61      168.86      7.15 o 
  -5  -7   6      398.57      403.14     12.06 o 
  -4  -7   6      749.49      726.57     30.62 o 
  -3  -7   6      133.97      110.30      4.92 o 
  -2  -7   6     5245.52     5304.82     86.06 o 
  -1  -7   6       67.08       57.48      6.56 o 
   0  -7   6      200.91      214.27      7.88 o 
   1  -7   6       79.79       89.68      5.69 o 
   2  -7   6      314.38      301.82     14.44 o 
   3  -7   6       10.40       11.44      3.71 o 
   4  -7   6       58.05       50.75      6.08 o 
   5  -7   6      278.47      285.41     19.81 o 
  -8  -6   6      168.13      129.92      9.62 o 
  -7  -6   6       62.75       57.59      5.25 o 
  -6  -6   6     1120.27     1127.85     42.87 o 
  -5  -6   6        0.00       -2.17      2.17 o 
  -4  -6   6      441.67      455.76     16.40 o 
  -3  -6   6        8.37        3.77      2.25 o 
  -2  -6   6      146.08      149.10      6.72 o 
  -1  -6   6      472.26      486.10     12.37 o 
   0  -6   6      704.99      677.35     16.24 o 
   1  -6   6      528.03      477.31     12.03 o 
   2  -6   6      935.02      893.65     20.77 o 
   3  -6   6      801.49      813.80     20.37 o 
   4  -6   6      258.04      267.01     10.28 o 
   5  -6   6       15.18       15.36      4.37 o 
   6  -6   6        3.52        9.01      7.85 o 
  -8  -5   6        4.67        3.06      4.81 o 
  -7  -5   6        7.86        0.97      5.91 o 
  -6  -5   6      201.80      193.33      7.25 o 
  -5  -5   6      190.19      202.55      6.83 o 
  -4  -5   6        3.76        4.48      1.99 o 
  -3  -5   6       99.63      117.44      5.69 o 
  -2  -5   6       68.02      103.71      4.20 o 
  -1  -5   6     1390.28     1475.49     28.92 o 
   0  -5   6      398.09      416.19     10.21 o 
   1  -5   6        9.30       13.53      2.93 o 
   2  -5   6      735.35      695.73     30.62 o 
   3  -5   6       97.09       89.38      4.81 o 
   4  -5   6      534.32      519.53     12.79 o 
   5  -5   6      144.47      134.65      6.47 o 
   6  -5   6       95.49      100.19      9.62 o 
  -8  -4   6      340.63      356.08     16.62 o 
  -7  -4   6      172.20      179.69      8.33 o 
  -6  -4   6       36.82       32.55      5.47 o 
  -5  -4   6      461.98      523.39     12.30 o 
  -4  -4   6      352.09      320.37     13.12 o 
  -3  -4   6      389.51      518.89     13.19 o 
  -2  -4   6     2033.20     2062.55     60.15 o 
  -1  -4   6        3.36        3.32      2.62 o 
   0  -4   6     2344.40     2472.42     45.00 o 
   1  -4   6      998.25     1088.56     21.87 o 
   2  -4   6      239.40      216.53     11.37 o 
   3  -4   6      109.35      104.73      5.47 o 
   4  -4   6      113.62      109.20      9.19 o 
   5  -4   6        6.85        8.64      3.17 o 
   6  -4   6      237.43      229.48     19.25 o 
  -8  -3   6       69.13       83.55      7.87 o 
  -7  -3   6        0.65        4.86      8.31 o 
  -6  -3   6      168.51      155.24      7.08 o 
  -5  -3   6      139.90      157.15      6.47 o 
  -4  -3   6      336.78      355.87      9.45 o 
  -3  -3   6     3277.62     3456.39     55.60 o 
  -2  -3   6       42.04       23.87      2.30 o 
  -1  -3   6       22.56       30.37      3.28 o 
   0  -3   6      205.00      375.34     15.97 o 
   1  -3   6      155.20      133.01     12.03 o 
   2  -3   6     1602.43     1633.46     46.59 o 
   3  -3   6     2178.03     2249.04     51.18 o 
   4  -3   6        5.76       10.32      3.50 o 
   5  -3   6       19.57       12.27      2.41 o 
   6  -3   6        3.24       12.09      3.43 o 
   7  -3   6       34.79       38.95      5.47 o 
  -8  -2   6       47.68       44.62      6.56 o 
  -7  -2   6      330.04      347.24     15.52 o 
  -6  -2   6       48.02       33.07      5.74 o 
  -5  -2   6      147.63      143.81      8.30 o 
  -4  -2   6     2704.44     2819.71     53.62 o 
  -3  -2   6     1584.71     1618.03     28.06 o 
  -2  -2   6      273.44      244.74     23.40 o 
  -1  -2   6      436.87      515.78     12.46 o 
   0  -2   6      651.52      787.76     15.93 o 
   1  -2   6       47.89       48.69      2.73 o 
   2  -2   6     4762.70     4691.82     71.76 o 
   3  -2   6     3532.09     3468.11     54.97 o 
   4  -2   6      190.42      167.19      5.34 o 
   5  -2   6      161.18      176.37      6.36 o 
   6  -2   6        0.03       -2.64      2.64 o 
   7  -2   6       28.60       31.33      6.34 o 
  -8  -1   6       30.76       23.18      5.69 o 
  -7  -1   6       52.02       55.12      6.56 o 
  -6  -1   6       14.18       11.61      5.91 o 
  -5  -1   6      899.89      889.99     44.40 o 
  -4  -1   6      788.28      786.22     15.82 o 
  -3  -1   6      421.65      454.42     11.03 o 
  -2  -1   6     5875.85     5897.78    113.74 o 
  -1  -1   6      538.77      596.79     10.50 o 
   0  -1   6     1248.23     1124.89     25.20 o 
   1  -1   6     1330.52     1174.94     19.55 o 
   2  -1   6     1277.38     1229.03     19.18 o 
   3  -1   6      283.91      279.52      6.42 o 
   4  -1   6      362.29      406.11     10.33 o 
   5  -1   6      476.11      497.28     11.59 o 
   6  -1   6        2.11        7.87      2.58 o 
   7  -1   6       83.42       83.93      5.47 o 
  -7   0   6      343.46      355.97     27.56 o 
  -6   0   6      278.54      278.13     11.37 o 
  -5   0   6       35.20       38.96      5.69 o 
  -4   0   6      113.77       85.77      4.95 o 
  -3   0   6      335.46      353.79      8.81 o 
  -2   0   6      935.52      949.28     19.24 o 
  -1   0   6       26.25       13.64      1.97 o 
   0   0   6    11586.39    11401.87    184.83 o 
   1   0   6      715.65      772.66     23.84 o 
   2   0   6       80.91      102.89      3.06 o 
   3   0   6      133.87       91.65      3.94 o 
   4   0   6     1546.70     1639.96     28.23 o 
   5   0   6      129.35      126.08     23.62 o 
   6   0   6      261.31      411.66     17.28 o 
   7   0   6      112.35      110.19      5.25 o 
   8   0   6        3.59       11.37      7.87 o 
  -7   1   6        4.05        2.51      4.61 o 
  -6   1   6     2309.94     2332.73     58.16 o 
  -5   1   6      176.96      181.01      8.04 o 
  -4   1   6       58.73       53.28      5.47 o 
  -3   1   6      276.22      275.88      8.04 o 
  -2   1   6       54.40       31.80      2.73 o 
  -1   1   6      759.51      805.78     18.67 o 
   0   1   6      348.15      308.90      7.11 o 
   1   1   6     1883.25     1813.22     29.95 o 
   2   1   6      447.97      472.10      8.19 o 
   3   1   6       84.49       90.00      3.50 o 
   4   1   6       64.01       60.28      2.84 o 
   5   1   6     1215.76     1187.57     47.46 o 
   6   1   6        1.22        5.09      1.68 o 
   7   1   6        1.41        0.66      2.41 o 
   8   1   6      147.92      134.30     14.44 o 
  -7   2   6      131.57      119.48      9.77 o 
  -6   2   6       15.13       17.31      4.48 o 
  -5   2   6       14.22       19.35      3.67 o 
  -4   2   6     1305.69     1364.20     30.16 o 
  -3   2   6      111.43      113.29      6.56 o 
  -2   2   6       30.61       53.19      5.03 o 
  -1   2   6     7258.00     7217.11    138.60 o 
   0   2   6       40.67      258.50     20.78 o 
   1   2   6      713.41      715.37     12.40 o 
   2   2   6      132.59      167.12      3.77 o 
   3   2   6       46.70       58.62      1.75 o 
   4   2   6      817.34      930.44     22.75 o 
   5   2   6      487.72      482.94     15.31 o 
   6   2   6        0.29        1.71      1.09 o 
   7   2   6       39.65       31.10      1.67 o 
   8   2   6        1.05        6.12      6.56 o 
  -7   3   6        2.55        3.06      6.12 o 
  -6   3   6      345.83      361.38     13.61 o 
  -5   3   6      144.27      136.73      7.26 o 
  -4   3   6       20.85       22.99      3.55 o 
  -3   3   6      356.72      352.61      9.90 o 
  -2   3   6      339.65      340.54     11.59 o 
  -1   3   6     1472.95     1499.00     27.68 o 
   0   3   6      193.83      283.37     10.06 o 
   1   3   6     9364.29     9088.01    146.08 o 
   2   3   6      214.66      214.66      4.48 o 
   3   3   6       34.87       40.24      3.50 o 
   4   3   6        1.25        4.81      3.50 o 
   5   3   6        0.19        8.31      3.50 o 
   6   3   6      205.86      189.41      9.19 o 
   7   3   6      429.30      454.50     17.50 o 
   8   3   6       11.30        2.62      5.69 o 
  -6   4   6      246.58      223.44     13.01 o 
  -5   4   6      225.98      218.94      9.90 o 
  -4   4   6        0.10        0.66      2.78 o 
  -3   4   6       38.81       44.79      4.10 o 
  -2   4   6     1184.66     1298.25     25.93 o 
  -1   4   6        0.01       -0.22      1.86 o 
   0   4   6      548.75      550.60     11.75 o 
   1   4   6      874.28      864.84     16.47 o 
   2   4   6      317.47      412.95      7.42 o 
   3   4   6      190.28      213.94      4.50 o 
   4   4   6      146.35      125.11      5.69 o 
   5   4   6      164.21      156.17      7.00 o 
   6   4   6     1411.86     1455.81     36.75 o 
   7   4   6      268.71      262.03     12.25 o 
   8   4   6       12.16        2.62      4.81 o 
  -6   5   6      422.01      457.57     26.68 o 
  -5   5   6      300.20      313.14     18.15 o 
  -4   5   6      589.54      622.83     17.62 o 
  -3   5   6        9.78        9.19      2.78 o 
  -2   5   6      126.21      145.47      5.88 o 
  -1   5   6      108.92       94.80      4.17 o 
   0   5   6      408.81      504.25     11.75 o 
   1   5   6       97.18       99.91      3.05 o 
   2   5   6       14.53       18.48      1.75 o 
   3   5   6      485.93      497.61      9.00 o 
   4   5   6       44.20       43.74      3.06 o 
   5   5   6        0.02        5.69      3.06 o 
   6   5   6      585.28      598.42     18.81 o 
   7   5   6       32.39       31.50      5.25 o 
   8   5   6       12.36        6.56      5.25 o 
  -5   6   6       90.16       98.68      9.56 o 
  -4   6   6      757.02      767.51     21.50 o 
  -3   6   6      146.79      155.12      7.57 o 
  -2   6   6     1701.78     1672.78     34.58 o 
  -1   6   6      516.61      472.60     11.29 o 
   0   6   6     1777.85     1860.41     48.12 o 
   1   6   6      523.44      531.56     12.19 o 
   2   6   6     1600.80     1753.72     33.41 o 
   3   6   6       39.03       32.29      2.25 o 
   4   6   6        2.34        4.79      1.31 o 
   5   6   6      214.24      233.16      9.19 o 
   6   6   6       12.14       12.25      3.50 o 
   7   6   6        2.09        1.31      3.94 o 
   8   6   6       10.74       10.06      5.25 o 
  -5   7   6       17.61       15.75      7.87 o 
  -4   7   6        4.96        4.64      4.37 o 
  -3   7   6      108.53      118.61     11.37 o 
  -2   7   6      952.86      907.56     29.53 o 
  -1   7   6      155.11      148.56      5.15 o 
   0   7   6     1669.52     1715.60     33.25 o 
   1   7   6      450.16      409.76      9.88 o 
   2   7   6      239.24      248.68      6.20 o 
   3   7   6       78.68       66.06      3.13 o 
   4   7   6        4.19       28.58     10.06 o 
   5   7   6      184.41      171.51      4.16 o 
   6   7   6      831.51      817.15     22.75 o 
   7   7   6       18.06       22.31      4.37 o 
   8   7   6        0.00        2.62      5.25 o 
  -4   8   6       47.37       37.55      6.52 o 
  -3   8   6       43.74       46.71      6.56 o 
  -2   8   6       22.45       14.79      3.72 o 
  -1   8   6      468.29      461.72     14.65 o 
   0   8   6     1026.59      976.48     21.96 o 
   1   8   6      377.18      389.72     16.84 o 
   2   8   6      180.87      183.27      5.91 o 
   3   8   6      928.39      928.28     22.53 o 
   4   8   6       10.66       10.60      1.96 o 
   5   8   6      629.16      640.26     14.81 o 
   6   8   6      692.43      677.60     16.19 o 
   7   8   6       53.89       49.87      4.81 o 
   8   8   6      302.46      278.65     18.37 o 
  -4   9   6      975.43      996.17     38.51 o 
  -3   9   6      264.66      278.37     13.44 o 
  -2   9   6       68.12       62.03      4.52 o 
  -1   9   6       82.83       97.29      4.73 o 
   0   9   6      246.49      274.04      7.97 o 
   1   9   6      480.62      441.40      9.96 o 
   2   9   6        9.35       24.35     18.15 o 
   3   9   6       69.26       81.85      8.31 o 
   4   9   6      297.59      282.36      7.65 o 
   5   9   6      708.55      716.39     16.63 o 
   6   9   6      412.26      419.31     11.32 o 
   7   9   6       98.48       97.11     10.06 o 
   8   9   6      335.40      364.83     33.25 o 
  -3  10   6       51.97       56.86      5.91 o 
  -2  10   6      351.28      392.48     14.87 o 
  -1  10   6      521.92      527.46     19.03 o 
   0  10   6      378.56      378.70     10.02 o 
   1  10   6      334.48      375.10     14.65 o 
   2  10   6      970.07      965.70     27.34 o 
   3  10   6      151.23      114.88      6.29 o 
   4  10   6      199.41      188.76      9.03 o 
   5  10   6      716.77      753.80     18.53 o 
   6  10   6      352.06      376.86     10.68 o 
   7  10   6      399.76      377.95     31.50 o 
  -2  11   6       25.97       20.07      3.50 o 
  -1  11   6       10.99        5.40      3.24 o 
   0  11   6       21.29       18.06      5.03 o 
   1  11   6     1194.22     1227.24     29.75 o 
   2  11   6        0.62       -1.31      4.17 o 
   3  11   6       74.16       76.09      7.22 o 
   4  11   6      828.05      879.81     32.15 o 
   5  11   6       17.73       20.14      4.37 o 
   6  11   6        6.93        8.50      3.28 o 
  -1  12   6      251.77      259.40     17.28 o 
   0  12   6        0.52       26.88      4.95 o 
   1  12   6       23.20       19.79      8.97 o 
   2  12   6      320.08      305.67     17.86 o 
   3  12   6      135.40      138.11     11.91 o 
   4  12   6        0.02        1.86      3.56 o 
   5  12   6        6.16       -0.13      5.25 o 
   6  12   6      310.76      361.33     30.62 o 
   1  13   6       77.73       80.93     16.19 o 
   2  13   6        8.83       18.81     11.37 o 
   3  13   6        1.43        5.47      6.19 o 
   4  13   6      211.12      198.95     11.86 o 
   5  13   6       28.69       24.09      4.61 o 
  -4 -12   7       45.88       30.62      7.00 o 
  -3 -12   7       79.23       71.06     18.59 o 
  -2 -12   7        3.13        3.82     15.31 o 
  -1 -12   7      213.44      221.27     13.33 o 
   0 -12   7      129.67      152.13     14.14 o 
  -5 -11   7       92.72       72.38     15.75 o 
  -4 -11   7       11.16       11.61      3.50 o 
  -3 -11   7      557.64      524.67     15.86 o 
  -2 -11   7      140.23      147.68      5.57 o 
  -1 -11   7        9.72       16.16      3.56 o 
   0 -11   7        0.82       22.95     11.37 o 
   1 -11   7      206.92      201.86     13.56 o 
  -6 -10   7       10.77        4.59      4.59 o 
  -5 -10   7      320.64      291.62     12.05 o 
  -4 -10   7      606.66      648.87     17.87 o 
  -3 -10   7      125.94      118.98      5.75 o 
  -2 -10   7      287.56      254.89      7.40 o 
  -1 -10   7     1174.76     1219.40     28.05 o 
   0 -10   7      162.25      166.27     13.12 o 
   1 -10   7        0.16        5.83      4.77 o 
   2 -10   7      810.63      847.01     45.93 o 
  -7  -9   7      265.73      258.94     12.59 o 
  -6  -9   7      594.84      623.03     22.17 o 
  -5  -9   7       31.52       22.93      4.81 o 
  -4  -9   7     1187.63     1158.51     36.09 o 
  -3  -9   7      314.13      286.58     10.50 o 
  -2  -9   7       12.36       17.51      2.98 o 
  -1  -9   7       45.37       38.81      5.10 o 
   0  -9   7      401.52      368.15     11.13 o 
   1  -9   7     1078.04     1101.53     25.54 o 
   2  -9   7       70.80       63.08      5.96 o 
   3  -9   7        3.73        0.47      8.97 o 
  -7  -8   7       32.17       16.89      5.10 o 
  -6  -8   7        0.09        8.46      6.78 o 
  -5  -8   7      952.06      939.71     24.41 o 
  -4  -8   7     1180.07     1193.33     27.37 o 
  -3  -8   7      148.76      145.59      5.66 o 
  -2  -8   7     1674.60     1704.31     40.46 o 
  -1  -8   7       29.54       12.90      3.40 o 
   0  -8   7      771.05      758.87     17.13 o 
   1  -8   7       88.06       81.73      5.15 o 
   2  -8   7      192.47      170.16     14.87 o 
   3  -8   7      110.02      111.76      7.83 o 
   4  -8   7      174.74      153.78     11.29 o 
  -7  -7   7        2.92        5.17      3.97 o 
  -6  -7   7       10.77        9.76      3.71 o 
  -5  -7   7      908.33      867.17     22.66 o 
  -4  -7   7      195.37      168.91     12.47 o 
  -3  -7   7     2756.82     2723.45     56.43 o 
  -2  -7   7       18.80       18.63      2.58 o 
  -1  -7   7        2.62        2.88      2.93 o 
   0  -7   7      939.71      942.85     41.78 o 
   1  -7   7       10.27        6.67      5.69 o 
   2  -7   7      991.13      976.05     24.09 o 
   3  -7   7      432.82      447.33     15.19 o 
   4  -7   7        7.59        5.71      5.69 o 
   5  -7   7      185.76      157.52     28.87 o 
  -7  -6   7       27.02       30.47      4.61 o 
  -6  -6   7       77.53       63.39      4.93 o 
  -5  -6   7        0.01        1.02      2.89 o 
  -4  -6   7        9.40       14.93      2.93 o 
  -3  -6   7     3423.81     3386.39     61.86 o 
  -2  -6   7     1091.70     1087.05     20.48 o 
  -1  -6   7      147.23      146.67      5.88 o 
   0  -6   7      196.26      196.02      5.50 o 
   1  -6   7       26.71       13.45      2.83 o 
   2  -6   7      914.59      941.18     37.84 o 
   3  -6   7       27.78       26.25      4.04 o 
   4  -6   7      115.04      104.62      5.09 o 
   5  -6   7       31.81       30.53      3.69 o 
  -8  -5   7        2.97        6.56      5.25 o 
  -7  -5   7      222.22      211.33      9.13 o 
  -6  -5   7       69.85       67.40      4.83 o 
  -5  -5   7       12.06       12.28      4.37 o 
  -4  -5   7      200.74      203.24      6.60 o 
  -3  -5   7        1.22       -1.44      4.16 o 
  -2  -5   7       19.87       23.78      2.62 o 
  -1  -5   7      835.83      823.03     17.93 o 
   0  -5   7      474.51      483.11     30.84 o 
   1  -5   7        4.63        3.41      2.30 o 
   2  -5   7     3280.57     3201.81     53.37 o 
   3  -5   7      735.40      674.29     14.44 o 
   4  -5   7      295.98      283.41      9.41 o 
   5  -5   7       33.23       35.24      4.01 o 
   6  -5   7        7.57        5.96      3.88 o 
  -8  -4   7      467.35      475.06     20.56 o 
  -7  -4   7      198.12      202.57     10.05 o 
  -6  -4   7       65.62       58.65      5.47 o 
  -5  -4   7      160.83      170.29      6.29 o 
  -4  -4   7     1252.11     1265.65     23.75 o 
  -3  -4   7     2079.48     2140.84     40.67 o 
  -2  -4   7      565.47      673.10     22.97 o 
  -1  -4   7      144.39      164.91      8.31 o 
   0  -4   7      445.09      480.84     12.69 o 
   1  -4   7       57.85       75.42      3.31 o 
   2  -4   7       72.54      111.31     19.47 o 
   3  -4   7      287.67      261.53     18.81 o 
   4  -4   7     1157.72     1088.89     22.21 o 
   5  -4   7       39.69       36.92      3.71 o 
   6  -4   7        0.84        6.17      4.59 o 
  -8  -3   7       28.39        8.75      5.25 o 
  -7  -3   7      122.63      108.39     12.69 o 
  -6  -3   7     1100.78     1207.49     28.02 o 
  -5  -3   7      940.12      926.04     31.06 o 
  -4  -3   7      745.07      724.50     14.71 o 
  -3  -3   7     2325.43     2343.89     61.02 o 
  -2  -3   7     1440.41     1488.20     28.61 o 
  -1  -3   7       48.92       46.69      3.28 o 
   0  -3   7     3863.22     4341.94     75.57 o 
   1  -3   7      242.07      235.68      5.98 o 
   2  -3   7      318.11      313.21      7.46 o 
   3  -3   7      147.89      161.53      5.47 o 
   4  -3   7      274.56      271.80      7.60 o 
   5  -3   7       13.89       30.70     22.09 o 
   6  -3   7       14.90       10.86      3.36 o 
   7  -3   7       12.04       11.30      3.87 o 
  -8  -2   7        1.72       -6.56      6.56 o 
  -7  -2   7       20.23       28.00      5.69 o 
  -6  -2   7       96.60      108.05      7.00 o 
  -5  -2   7      119.99      111.56      5.94 o 
  -4  -2   7     2124.61     2214.92    124.67 o 
  -3  -2   7        7.49       29.86      2.93 o 
  -2  -2   7       16.16        8.92      5.03 o 
  -1  -2   7     1604.57     1585.49     30.16 o 
   0  -2   7     1657.33     1735.55     32.63 o 
   1  -2   7     1015.24     1003.52     17.76 o 
   2  -2   7     1164.02     1020.63     18.39 o 
   3  -2   7       19.45       17.86      2.25 o 
   4  -2   7      105.51      120.91      4.69 o 
   5  -2   7      267.80      251.79     12.03 o 
   6  -2   7       70.93       63.93      4.69 o 
   7  -2   7       10.62       16.15      3.40 o 
  -7  -1   7      172.93      174.98     11.81 o 
  -6  -1   7       27.83       28.49      5.03 o 
  -5  -1   7        2.65        1.60      4.37 o 
  -4  -1   7      458.90      504.79     12.92 o 
  -3  -1   7      121.46      111.02      4.56 o 
  -2  -1   7      412.63      406.89     22.75 o 
  -1  -1   7      229.59      262.96     10.72 o 
   0  -1   7        2.12      113.48      7.88 o 
   1  -1   7     2118.04     2045.85     33.72 o 
   2  -1   7        0.09        1.41      1.37 o 
   3  -1   7      194.85      188.53      4.61 o 
   4  -1   7     1510.66     1484.36     26.82 o 
   5  -1   7        0.12       -1.85      1.85 o 
   6  -1   7       12.73       17.96      4.81 o 
   7  -1   7        5.35       14.81      3.47 o 
  -7   0   7       30.17       34.84      5.55 o 
  -6   0   7       16.15        8.61      3.86 o 
  -5   0   7     1333.42     1466.08     49.87 o 
  -4   0   7      231.52      223.71      7.88 o 
  -3   0   7      142.56      125.96      5.10 o 
  -2   0   7     2511.48     2576.33     46.01 o 
  -1   0   7     1361.63     1253.78     24.36 o 
   0   0   7     6761.54     6923.30    219.60 o 
   1   0   7        1.63        3.31      2.19 o 
   2   0   7     3811.88     3790.45     54.13 o 
   3   0   7     1746.47     1780.62     27.25 o 
   4   0   7      409.63      460.43     17.06 o 
   5   0   7       19.33       18.24      2.18 o 
   6   0   7      173.10      182.81      6.15 o 
   7   0   7        1.81       55.76     15.53 o 
   8   0   7       33.56       36.75     10.94 o 
  -7   1   7      150.28      140.17     10.27 o 
  -6   1   7      274.68      303.84     12.83 o 
  -5   1   7      363.84      366.52     12.52 o 
  -4   1   7      503.61      535.72     14.22 o 
  -3   1   7     1868.50     1833.37     35.26 o 
  -2   1   7      119.37      161.39      8.75 o 
  -1   1   7      231.58      288.95      7.71 o 
   0   1   7     1524.54     1362.69     22.73 o 
   1   1   7     1256.65     1172.58     19.62 o 
   2   1   7      412.26      434.94      7.88 o 
   3   1   7     2298.75     2269.20     33.23 o 
   4   1   7     2490.73     2562.62     42.20 o 
   5   1   7        1.71        1.94      2.19 o 
   6   1   7      466.21      489.36     17.94 o 
   7   1   7       79.60       81.31      3.78 o 
   8   1   7       38.52       44.18      8.75 o 
  -7   2   7       60.66       63.87     10.94 o 
  -6   2   7        4.07        1.75      8.75 o 
  -5   2   7      654.96      648.70     20.56 o 
  -4   2   7        0.21        0.34      2.84 o 
  -3   2   7     1734.12     1740.57     34.64 o 
  -2   2   7     2478.95     2548.19     45.93 o 
  -1   2   7     2885.10     2765.26     57.78 o 
   0   2   7     1070.50     1023.36     22.38 o 
   1   2   7     1353.78     1444.23     25.09 o 
   2   2   7      723.00      577.68     11.26 o 
   3   2   7       77.27       82.42      8.97 o 
   4   2   7       63.59       65.62      4.81 o 
   5   2   7      283.77      293.96     10.50 o 
   6   2   7     1534.75     1570.42     39.37 o 
   7   2   7       98.10       82.24      7.44 o 
   8   2   7      437.90      409.01     23.62 o 
  -7   3   7      177.69      164.48     23.62 o 
  -6   3   7       97.39       91.26      8.51 o 
  -5   3   7      224.03      215.96      9.74 o 
  -4   3   7      145.81      158.31      7.26 o 
  -3   3   7      107.47      116.78     18.15 o 
  -2   3   7      282.12      292.41      7.88 o 
  -1   3   7      658.52      677.34     16.38 o 
   0   3   7    19449.05    20416.42    324.63 o 
   1   3   7        8.65       14.46      3.50 o 
   2   3   7     1640.16     1571.43     23.32 o 
   3   3   7      173.68      164.42      6.56 o 
   4   3   7       64.67       57.31      4.37 o 
   5   3   7      453.76      475.94     14.87 o 
   6   3   7        0.02       -3.50      3.50 o 
   7   3   7       68.43       73.05      7.44 o 
   8   3   7       35.10       24.93      7.87 o 
  -6   4   7      857.97      891.07     38.93 o 
  -5   4   7      756.81      765.66     35.21 o 
  -4   4   7     1347.09     1463.65     34.17 o 
  -3   4   7      441.71      441.40     22.09 o 
  -2   4   7     1072.12     1108.71     23.35 o 
  -1   4   7        0.24       -0.44      1.99 o 
   0   4   7     2444.24     2520.95     44.22 o 
   1   4   7      153.25      158.81      7.22 o 
   2   4   7     1355.45     1395.59     21.19 o 
   3   4   7       10.33        9.63      1.53 o 
   4   4   7      458.61      459.75     12.69 o 
   5   4   7     1219.51     1149.60     28.87 o 
   6   4   7       48.08       46.81      5.25 o 
   7   4   7      253.78      256.78     12.25 o 
   8   4   7       26.77       37.18      8.31 o 
  -6   5   7       15.77       -0.44      7.44 o 
  -5   5   7       32.75       23.18      5.82 o 
  -4   5   7      648.39      742.89     20.08 o 
  -3   5   7      100.25       98.88      5.88 o 
  -2   5   7     1182.43     1190.34     26.90 o 
  -1   5   7      782.95      818.71     17.62 o 
   0   5   7     1010.98      921.77     19.18 o 
   1   5   7      175.28      166.81      4.41 o 
   2   5   7      357.93      366.38      8.53 o 
   3   5   7     1240.21     1260.60     21.75 o 
   4   5   7        0.43        0.00      1.75 o 
   5   5   7     1110.16     1061.68     26.68 o 
   6   5   7       96.72       87.05      7.44 o 
   7   5   7      332.84      319.33     13.56 o 
   8   5   7        4.56       -3.94      4.37 o 
  -5   6   7      191.48      198.34     12.40 o 
  -4   6   7      133.21      124.84      9.13 o 
  -3   6   7      951.04      950.84     23.81 o 
  -2   6   7      308.07      301.70      9.40 o 
  -1   6   7       53.18       51.14      3.55 o 
   0   6   7       10.69       10.94      2.17 o 
   1   6   7      724.58      735.83     13.95 o 
   2   6   7      512.65      519.37     10.40 o 
   3   6   7      153.98      145.67      4.95 o 
   4   6   7       10.51       12.18      1.13 o 
   5   6   7        3.62        7.00      3.06 o 
   6   6   7      516.12      517.50     17.50 o 
   7   6   7      169.50      155.73      9.19 o 
   8   6   7        8.86        8.31      4.81 o 
  -5   7   7       56.15       41.12     10.06 o 
  -4   7   7        1.23        5.25      5.23 o 
  -3   7   7     1177.71     1148.02     30.15 o 
  -2   7   7     1090.69     1101.34     26.29 o 
  -1   7   7      550.23      513.10     34.34 o 
   0   7   7      639.48      640.68     15.15 o 
   1   7   7      624.16      641.00     16.62 o 
   2   7   7     1304.58     1317.16     20.35 o 
   3   7   7      254.57      249.57      8.31 o 
   4   7   7      890.85      915.17     23.62 o 
   5   7   7        5.83        7.24      1.31 o 
   6   7   7        4.94        9.19      3.06 o 
   7   7   7       20.85       22.75      4.81 o 
   8   7   7      156.66      113.74      9.19 o 
  -4   8   7      369.64      349.55     17.71 o 
  -3   8   7       50.57       50.64      6.78 o 
  -2   8   7      374.81      411.70     31.28 o 
  -1   8   7     1149.03     1088.82     22.90 o 
   0   8   7     1078.84     1038.20     23.79 o 
   1   8   7       16.91       11.13      2.41 o 
   2   8   7      710.43      697.98     17.72 o 
   3   8   7      328.64      314.15      8.27 o 
   4   8   7     1558.20     1586.72     31.99 o 
   5   8   7       54.06       53.00      5.69 o 
   6   8   7        6.76        6.56      1.75 o 
   7   8   7       79.82       72.62      5.69 o 
   8   8   7        0.12        0.44      7.00 o 
  -4   9   7        6.66       25.71     11.59 o 
  -3   9   7       18.08        3.58      4.73 o 
  -2   9   7      849.13      810.16     22.73 o 
  -1   9   7      484.40      494.04     14.69 o 
   0   9   7      593.87      606.89     16.53 o 
   1   9   7      942.84      878.50     18.48 o 
   2   9   7     1333.27     1286.41     27.27 o 
   3   9   7      439.80      434.63     12.47 o 
   4   9   7      721.93      830.34     27.12 o 
   5   9   7       24.02       17.40      2.25 o 
   6   9   7      235.85      234.36      8.30 o 
   7   9   7      240.79      241.91     15.31 o 
  -3  10   7       47.92       47.33      5.15 o 
  -2  10   7      568.83      584.01     17.24 o 
  -1  10   7       34.14       38.50      3.99 o 
   0  10   7     1623.06     1604.81     39.81 o 
   1  10   7      347.92      323.94     15.97 o 
   2  10   7      365.88      347.90     12.98 o 
   3  10   7       45.06      115.07     20.34 o 
   4  10   7      515.33      507.23     16.84 o 
   5  10   7      403.63      397.77     11.13 o 
   6  10   7      567.82      554.24     19.68 o 
   7  10   7        1.12       12.25     10.06 o 
  -2  11   7      434.89      424.71     15.31 o 
  -1  11   7        1.46        2.62      3.40 o 
   0  11   7      828.32      895.32     21.99 o 
   1  11   7        0.02        0.87      1.97 o 
   2  11   7      333.53      320.40     13.01 o 
   3  11   7       59.93       58.34     10.72 o 
   4  11   7       62.03       55.43      5.17 o 
   5  11   7        6.59       -2.78      2.78 o 
   6  11   7      303.89      303.11     15.84 o 
  -1  12   7      202.14      176.23     11.42 o 
   0  12   7       50.52       49.06      6.47 o 
   1  12   7       12.86       14.97      9.19 o 
   2  12   7      507.60      516.72     29.53 o 
   3  12   7      477.17      482.55     24.43 o 
   4  12   7       17.61       11.80      4.41 o 
   5  12   7      562.71      588.78     21.92 o 
   6  12   7       15.04       17.94      9.19 o 
   1  13   7        1.66        7.00      9.62 o 
   2  13   7       12.42       26.25     11.81 o 
   3  13   7        7.61       12.31     14.87 o 
   4  13   7        2.96        0.21      7.22 o 
  -3 -12   8        0.09        1.31      4.84 o 
  -2 -12   8        7.01        6.78      5.26 o 
  -1 -12   8       21.55       11.98      7.35 o 
  -5 -11   8      168.90      125.11     20.78 o 
  -4 -11   8      141.61      111.13     21.65 o 
  -3 -11   8      281.85      269.81     11.14 o 
  -2 -11   8      133.58      137.22      6.55 o 
  -1 -11   8      180.88      164.87      8.93 o 
   0 -11   8      482.23      480.07     17.63 o 
   1 -11   8        2.88        7.35      5.10 o 
  -6 -10   8        2.18        5.71      4.77 o 
  -5 -10   8        3.91       10.06      5.69 o 
  -4 -10   8        9.58        7.44      4.10 o 
  -3 -10   8      448.22      415.60     12.50 o 
  -2 -10   8       33.36       39.21      3.09 o 
  -1 -10   8      313.69      296.98     20.34 o 
   0 -10   8        1.64       -0.22      3.38 o 
   1 -10   8       10.78       26.95      6.69 o 
   2 -10   8      472.04      418.91     24.93 o 
  -6  -9   8       22.08        9.81      4.06 o 
  -5  -9   8       18.04       15.54      4.17 o 
  -4  -9   8      195.36      197.76      8.50 o 
  -3  -9   8      356.79      360.21     14.22 o 
  -2  -9   8      558.05      566.12     14.50 o 
  -1  -9   8       37.25       30.31      8.09 o 
   0  -9   8       12.97       14.02      3.78 o 
   1  -9   8       25.63       19.56      4.61 o 
   2  -9   8       24.28       27.41      6.60 o 
   3  -9   8      357.79      366.48     17.43 o 
  -7  -8   8      229.60      236.26     33.46 o 
  -6  -8   8       37.44       24.22      6.56 o 
  -5  -8   8      205.85      215.18      9.74 o 
  -4  -8   8      184.82      181.33      7.85 o 
  -3  -8   8     1326.90     1376.31     27.94 o 
  -2  -8   8     1258.87     1293.62     25.54 o 
  -1  -8   8       97.68       91.84     10.28 o 
   0  -8   8       34.35       31.84      4.48 o 
   1  -8   8        0.04       -0.87      3.15 o 
   2  -8   8        6.78        9.10      3.94 o 
   3  -8   8      597.38      645.87     39.59 o 
   4  -8   8      246.39      252.89     15.75 o 
  -7  -7   8       82.20       84.28      6.30 o 
  -6  -7   8      644.68      638.61     21.00 o 
  -5  -7   8      234.19      222.77     10.72 o 
  -4  -7   8       26.37       19.21     10.06 o 
  -3  -7   8      243.05      240.04      8.64 o 
  -2  -7   8     1215.27     1196.32     28.43 o 
  -1  -7   8      402.57      448.81     25.81 o 
   0  -7   8     1881.94     1905.60     39.58 o 
   1  -7   8       40.16       34.63      3.78 o 
   2  -7   8      928.84      922.23     20.81 o 
   3  -7   8      194.54      202.91     26.68 o 
   4  -7   8      126.74      122.86      8.67 o 
   5  -7   8       51.46       45.11      8.72 o 
  -7  -6   8      779.73      821.26     25.20 o 
  -6  -6   8        1.15        4.60      4.81 o 
  -5  -6   8      108.95       92.54     13.56 o 
  -4  -6   8     3992.68     3985.16     74.07 o 
  -3  -6   8       12.81       19.35      5.91 o 
  -2  -6   8       71.30       78.21      5.69 o 
  -1  -6   8      831.93      774.60     18.18 o 
   0  -6   8      610.18      592.14     12.78 o 
   1  -6   8      154.79      141.23      7.66 o 
   2  -6   8        6.49       21.61      5.47 o 
   3  -6   8      228.89      217.47      9.14 o 
   4  -6   8       39.00       26.44      4.77 o 
   5  -6   8       12.32        8.20      3.50 o 
  -7  -5   8        8.52       11.03      4.52 o 
  -6  -5   8       17.26        9.00      5.91 o 
  -5  -5   8      709.01      706.27     16.29 o 
  -4  -5   8       28.76       31.10      3.95 o 
  -3  -5   8        1.49       11.37      2.78 o 
  -2  -5   8     1096.36      986.13     29.09 o 
  -1  -5   8        5.27        5.92      2.51 o 
   0  -5   8      270.86      332.81      7.68 o 
   1  -5   8     2159.80     2128.99     41.25 o 
   2  -5   8       71.20       77.68      4.41 o 
   3  -5   8       71.80       77.21      5.34 o 
   4  -5   8      627.39      608.14     27.34 o 
   5  -5   8       68.62       59.07      9.62 o 
   6  -5   8       28.86       25.97      4.95 o 
  -7  -4   8       72.73       68.79      6.64 o 
  -6  -4   8       43.83       37.31      4.10 o 
  -5  -4   8        0.02        1.34      2.62 o 
  -4  -4   8      142.26      123.81     10.50 o 
  -3  -4   8       10.82       17.21      4.59 o 
  -2  -4   8      151.42      190.77      5.57 o 
  -1  -4   8       10.18        7.22      2.84 o 
   0  -4   8      192.60      249.13     20.78 o 
   1  -4   8      411.74      400.58      8.90 o 
   2  -4   8     2239.90     2292.41     43.73 o 
   3  -4   8     2540.03     2502.44     40.44 o 
   4  -4   8       71.50       70.75      4.50 o 
   5  -4   8        5.30        8.99      3.94 o 
   6  -4   8      482.97      455.71     39.15 o 
  -7  -3   8       35.32       37.62      6.12 o 
  -6  -3   8      794.03      716.65     20.31 o 
  -5  -3   8       51.16       58.33      4.73 o 
  -4  -3   8      638.50      674.04     17.06 o 
  -3  -3   8       30.47       47.93     16.84 o 
  -2  -3   8        1.88       -1.37      2.62 o 
  -1  -3   8      132.11      176.05      7.44 o 
   0  -3   8     2070.45     2290.91     42.53 o 
   1  -3   8       76.72       80.76      7.66 o 
   2  -3   8     1629.10     1710.92     32.75 o 
   3  -3   8       70.98       55.28      2.91 o 
   4  -3   8      992.87      989.54     20.09 o 
   5  -3   8      134.61      117.86      5.63 o 
   6  -3   8       48.56       42.25      5.03 o 
   7  -3   8       28.24       58.89      8.31 o 
  -7  -2   8      305.70      278.65     14.00 o 
  -6  -2   8      838.88      828.86     22.92 o 
  -5  -2   8      162.11      182.35     10.50 o 
  -4  -2   8      661.57      619.94     15.29 o 
  -3  -2   8      599.85      546.17     36.31 o 
  -2  -2   8     5152.45     5353.35     93.77 o 
  -1  -2   8       55.28       31.93      3.40 o 
   0  -2   8       11.80       19.08      3.06 o 
   1  -2   8       36.19       40.68      2.51 o 
   2  -2   8      353.95      350.18      7.98 o 
   3  -2   8       70.57       70.83      3.28 o 
   4  -2   8      359.59      365.37     17.50 o 
   5  -2   8      121.20       93.74      4.77 o 
   6  -2   8       75.11       65.62      4.52 o 
   7  -2   8       15.35        9.67      4.10 o 
  -7  -1   8       54.57       57.74      7.00 o 
  -6  -1   8      104.73       99.69      7.02 o 
  -5  -1   8      312.30      339.14     11.52 o 
  -4  -1   8      118.34      122.89      5.74 o 
  -3  -1   8     1590.01     1688.61     43.74 o 
  -2  -1   8     1051.43     1071.67     21.37 o 
  -1  -1   8     3897.01     3919.86     61.28 o 
   0  -1   8     1990.71     1999.25     36.96 o 
   1  -1   8     1241.15     1192.58     21.99 o 
   2  -1   8      428.48      431.73     21.43 o 
   3  -1   8     4976.77     5055.71     72.07 o 
   4  -1   8       70.08       62.25      3.31 o 
   5  -1   8       17.62       14.42      3.06 o 
   6  -1   8      440.51      436.95     12.21 o 
   7  -1   8       13.39       17.44      3.55 o 
  -7   0   8        0.71       10.50      7.00 o 
  -6   0   8      167.41      174.18      9.12 o 
  -5   0   8        2.27        5.94      3.94 o 
  -4   0   8       45.13       37.92      5.91 o 
  -3   0   8     2793.94     2887.56     61.24 o 
  -2   0   8       80.15      150.49      5.74 o 
  -1   0   8      208.25      244.51      8.67 o 
   0   0   8      326.26      341.98      9.71 o 
   1   0   8     2342.51     2487.89     39.41 o 
   2   0   8     1242.14     1152.71     21.87 o 
   3   0   8     1996.10     1903.76     31.50 o 
   4   0   8       37.30       30.92      2.51 o 
   5   0   8      775.57      834.11     19.03 o 
   6   0   8       26.28       17.46      2.42 o 
   7   0   8       18.51       19.45      5.03 o 
   8   0   8       65.26       97.11     17.94 o 
  -7   1   8      348.60      330.27     22.31 o 
  -6   1   8      539.56      551.69     17.91 o 
  -5   1   8        4.25        7.58      4.17 o 
  -4   1   8     1658.50     1736.85     37.58 o 
  -3   1   8        0.21       -2.41      2.78 o 
  -2   1   8      153.58      191.72      6.50 o 
  -1   1   8      805.64      838.08     16.86 o 
   0   1   8     1255.61     1461.76     27.34 o 
   1   1   8      305.52      287.61      6.30 o 
   2   1   8      668.45      657.80     12.47 o 
   3   1   8      104.75       85.29      3.06 o 
   4   1   8       75.32      343.65     33.25 o 
   5   1   8      846.37      877.22     17.33 o 
   6   1   8      216.65      178.74      5.66 o 
   7   1   8      283.34      294.31      8.75 o 
   8   1   8       46.10       39.81      8.31 o 
  -7   2   8       62.02       57.31     12.69 o 
  -6   2   8       60.07       54.69      7.76 o 
  -5   2   8       89.42       88.59     10.94 o 
  -4   2   8      746.82      749.93     21.00 o 
  -3   2   8      483.34      497.59     19.68 o 
  -2   2   8     1836.19     1862.04     41.51 o 
  -1   2   8     2432.61     2404.99     44.35 o 
   0   2   8      117.31      165.32      8.14 o 
   1   2   8     2406.28     2301.66     33.86 o 
   2   2   8     2719.76     2848.49     40.85 o 
   3   2   8      663.35      750.88     12.85 o 
   4   2   8      398.46      402.89      7.87 o 
   5   2   8       12.84       10.06      3.50 o 
   6   2   8      812.16      792.65     24.06 o 
   7   2   8      215.87      260.28     12.69 o 
   8   2   8        1.95        2.19      6.12 o 
  -6   3   8       28.75       29.75      7.87 o 
  -5   3   8       67.09       66.04      6.03 o 
  -4   3   8       39.50       31.95      4.17 o 
  -3   3   8      115.86      136.19      6.03 o 
  -2   3   8      344.52      323.43     10.02 o 
  -1   3   8       54.67       49.64      3.82 o 
   0   3   8     1172.11     1170.49     22.25 o 
   1   3   8     4896.87     4597.42     77.72 o 
   2   3   8     1888.58     2067.81     30.31 o 
   3   3   8      853.38      828.06     13.65 o 
   4   3   8     1555.35     1537.62     36.31 o 
   5   3   8      516.03      534.99     16.19 o 
   6   3   8       70.45       91.43      7.87 o 
   7   3   8       38.08       44.62      7.44 o 
   8   3   8      370.76      346.89     21.87 o 
  -6   4   8      115.43       94.49     11.37 o 
  -5   4   8      117.47      105.64     10.94 o 
  -4   4   8      140.61      126.74     12.90 o 
  -3   4   8       58.74       45.19      6.34 o 
  -2   4   8       57.09       67.65      5.47 o 
  -1   4   8     1616.29     1624.12     35.51 o 
   0   4   8        1.84       10.32      1.86 o 
   1   4   8      404.74      402.77     11.32 o 
   2   4   8      304.58      314.92     16.19 o 
   3   4   8     1007.64      948.79     15.36 o 
   4   4   8      312.50      339.89     10.06 o 
   5   4   8      258.51      256.34     10.94 o 
   6   4   8     1310.39     1358.70     36.75 o 
   7   4   8       86.91       73.49      6.56 o 
   8   4   8       55.67       45.06      9.62 o 
  -6   5   8      289.66      304.02     21.87 o 
  -5   5   8       25.40       11.05      5.34 o 
  -4   5   8       71.07       64.20     12.90 o 
  -3   5   8      299.03      317.82     12.62 o 
  -2   5   8       10.01        7.83      2.93 o 
  -1   5   8      481.95      517.45     22.53 o 
   0   5   8     1340.21     1378.96     26.91 o 
   1   5   8     1922.26     2001.33     32.90 o 
   2   5   8      942.33     1034.26     18.39 o 
   3   5   8     1143.91     1190.20     18.71 o 
   4   5   8      796.94      781.71     20.12 o 
   5   5   8      251.04      267.28     10.50 o 
   6   5   8       47.54       46.37      6.56 o 
   7   5   8      130.14      125.11      8.31 o 
   8   5   8      100.27      108.92     11.81 o 
  -5   6   8       53.97       66.49     10.06 o 
  -4   6   8      206.66      209.84      9.90 o 
  -3   6   8      192.44      168.06      7.71 o 
  -2   6   8      236.45      250.89      8.97 o 
  -1   6   8     1876.73     1887.58     66.49 o 
   0   6   8       88.55       78.68      4.17 o 
   1   6   8      318.72      324.02     17.72 o 
   2   6   8      138.43      147.89      4.37 o 
   3   6   8       71.65       79.64      3.71 o 
   4   6   8      622.81      665.46     12.49 o 
   5   6   8      149.95      150.48      6.56 o 
   6   6   8     1718.38     1767.27     43.31 o 
   7   6   8        8.37        9.19      3.94 o 
   8   6   8       38.54       34.56      7.00 o 
  -5   7   8       13.08        8.31      8.31 o 
  -4   7   8      137.31      116.16      9.13 o 
  -3   7   8      126.98      114.48      6.78 o 
  -2   7   8        0.03        2.55      2.62 o 
  -1   7   8      288.16      271.80     31.71 o 
   0   7   8     1548.41     1621.34     32.10 o 
   1   7   8     1026.65     1009.77     18.81 o 
   2   7   8      705.94      712.54     24.50 o 
   3   7   8        0.52        3.91      2.30 o 
   4   7   8        7.44        5.29      3.06 o 
   5   7   8       11.61       10.94      2.19 o 
   6   7   8        4.78        4.37      2.62 o 
   7   7   8       46.13       36.31      5.25 o 
   8   7   8       39.75       25.37      6.12 o 
  -4   8   8      151.38      135.91     10.72 o 
  -3   8   8      323.84      334.64     18.81 o 
  -2   8   8      756.49      768.16     21.01 o 
  -1   8   8      225.07      191.71     18.15 o 
   0   8   8      330.95      344.10     10.39 o 
   1   8   8     1212.17     1157.94     21.55 o 
   2   8   8      730.27      780.67     13.11 o 
   3   8   8        3.54       -0.58      1.57 o 
   4   8   8       94.59       96.83      4.20 o 
   5   8   8      251.77      257.80      7.53 o 
   6   8   8       10.03        7.87      2.19 o 
   7   8   8      100.62      103.67      6.56 o 
   8   8   8       56.43       64.74     14.00 o 
  -3   9   8       31.97       34.50      9.62 o 
  -2   9   8      191.43      222.73     21.22 o 
  -1   9   8       57.24       49.17      4.79 o 
   0   9   8       97.21       78.81      5.23 o 
   1   9   8       36.59       25.00      3.94 o 
   2   9   8        1.18        1.59      3.28 o 
   3   9   8     3555.10     3551.36     62.12 o 
   4   9   8      959.65      963.73     21.72 o 
   5   9   8       46.88       42.91      3.15 o 
   6   9   8       37.00       29.75      6.12 o 
   7   9   8      148.87      137.36     11.37 o 
  -3  10   8      576.93      598.26     36.53 o 
  -2  10   8        6.45        1.48      5.47 o 
  -1  10   8       28.96       33.89      4.33 o 
   0  10   8        3.76       -2.30      2.30 o 
   1  10   8       26.83       21.24      2.47 o 
   2  10   8       85.07       77.81     10.06 o 
   3  10   8       76.09       60.53      2.89 o 
   4  10   8        0.62        2.11      5.03 o 
   5  10   8      645.09      637.15     16.60 o 
   6  10   8      309.60      309.99     12.22 o 
   7  10   8      242.58      244.97     26.68 o 
  -2  11   8       71.82       54.41      6.47 o 
  -1  11   8     1054.66     1128.92     32.37 o 
   0  11   8       64.97      100.10      5.72 o 
   1  11   8        6.60       10.69      2.30 o 
   2  11   8      558.80      518.49     18.67 o 
   3  11   8      119.88      121.59     10.05 o 
   4  11   8        6.18        9.75      4.16 o 
   5  11   8        6.83        7.47      6.34 o 
   6  11   8       25.12       28.00      9.19 o 
   0  12   8        4.97        1.60      5.03 o 
   1  12   8      751.80      761.78     76.33 o 
   2  12   8      220.12      244.47     16.18 o 
   3  12   8       97.63       76.14      8.40 o 
   4  12   8     1031.87     1086.80     79.18 o 
   5  12   8       90.01       81.81      8.53 o 
   2  13   8       20.23       13.56      8.75 o 
   3  13   8       47.29       26.42      6.91 o 
   4  13   8      463.94      456.62     27.78 o 
  -4 -11   9       83.31       80.88      7.66 o 
  -3 -11   9       24.77       19.85      5.25 o 
  -2 -11   9      249.35      251.96     11.33 o 
  -1 -11   9       39.70       26.35      4.83 o 
   0 -11   9        0.04       -4.37      4.37 o 
  -5 -10   9      191.76      182.05     17.28 o 
  -4 -10   9      239.08      218.20     11.33 o 
  -3 -10   9      893.15      835.93     26.38 o 
  -2 -10   9      222.08      232.49     14.22 o 
  -1 -10   9      384.31      386.51     16.19 o 
   0 -10   9      793.02      822.42     25.58 o 
   1 -10   9      309.50      301.41     15.10 o 
   2 -10   9       97.60      102.78      9.79 o 
  -6  -9   9       30.83       41.50      6.80 o 
  -5  -9   9      147.55      148.13     16.62 o 
  -4  -9   9      170.20      162.11      9.41 o 
  -3  -9   9       48.52       75.29     16.62 o 
  -2  -9   9      569.25      529.78     14.40 o 
  -1  -9   9      700.94      684.88     13.13 o 
   0  -9   9       15.78       16.48      4.59 o 
   1  -9   9      795.67      769.90     26.03 o 
   2  -9   9      349.09      322.16     27.34 o 
   3  -9   9       88.54       76.77      9.54 o 
  -6  -8   9        3.71        6.84      4.22 o 
  -5  -8   9      459.89      472.04     15.62 o 
  -4  -8   9      751.57      774.34     22.75 o 
  -3  -8   9      165.54      146.84      7.66 o 
  -2  -8   9       42.77       54.32      4.20 o 
  -1  -8   9       21.66       17.61      4.41 o 
   0  -8   9      559.19      564.37     27.12 o 
   1  -8   9      213.27      202.28      8.62 o 
   2  -8   9       94.61       80.35     11.15 o 
   3  -8   9      637.84      614.48     38.50 o 
   4  -8   9       37.65       27.71      9.12 o 
  -7  -7   9        5.76        0.87      5.69 o 
  -6  -7   9       10.63       21.16     10.28 o 
  -5  -7   9       48.58       52.32      5.16 o 
  -4  -7   9      101.66      127.75      7.93 o 
  -3  -7   9     4302.28     4359.21     80.98 o 
  -2  -7   9      242.40      264.43      7.88 o 
  -1  -7   9      362.57      352.29     11.60 o 
   0  -7   9      103.90      143.82     12.90 o 
   1  -7   9      178.48      175.14      9.41 o 
   2  -7   9       46.49       46.34      4.73 o 
   3  -7   9       51.42       43.45      5.42 o 
   4  -7   9       87.01       98.40     23.18 o 
  -7  -6   9      104.23       93.78      8.97 o 
  -6  -6   9       79.96       80.03      6.47 o 
  -5  -6   9      197.17      183.33     14.65 o 
  -4  -6   9        1.54        0.91      8.31 o 
  -3  -6   9      546.23      534.00     13.88 o 
  -2  -6   9      943.13      938.72     18.80 o 
  -1  -6   9      970.90      954.03     23.19 o 
   0  -6   9       27.80       34.01      2.84 o 
   1  -6   9       15.05       15.29      3.50 o 
   2  -6   9     2630.70     2656.45     62.55 o 
   3  -6   9      395.27      419.22     13.90 o 
   4  -6   9        6.39        4.51      7.22 o 
   5  -6   9        0.04        1.09      5.03 o 
  -7  -5   9       30.16       34.12      6.12 o 
  -6  -5   9      587.69      624.67     18.37 o 
  -5  -5   9     1571.97     1593.30     57.74 o 
  -4  -5   9      612.72      640.35     15.75 o 
  -3  -5   9     3761.20     3697.41    116.36 o 
  -2  -5   9      909.99      858.15     23.95 o 
  -1  -5   9      254.65      260.07      8.35 o 
   0  -5   9      130.53      116.80      4.44 o 
   1  -5   9      147.35      134.26      5.23 o 
   2  -5   9      893.42      903.00     18.71 o 
   3  -5   9      564.54      589.96     31.93 o 
   4  -5   9     2031.50     2220.71     42.23 o 
   5  -5   9       87.22       72.78      9.62 o 
   6  -5   9       16.68       17.87      5.54 o 
  -7  -4   9       71.56       78.74      8.31 o 
  -6  -4   9        0.02       -0.12      8.31 o 
  -5  -4   9       97.24      103.37      5.66 o 
  -4  -4   9      139.42      135.54     29.96 o 
  -3  -4   9     2031.49     1982.21     34.74 o 
  -2  -4   9     1614.29     1602.60     28.48 o 
  -1  -4   9     1555.72     1519.18     30.20 o 
   0  -4   9      602.45      611.31     14.38 o 
   1  -4   9      307.30      309.75     13.56 o 
   2  -4   9     1176.52     1148.57     50.31 o 
   3  -4   9      764.29      782.45     44.18 o 
   4  -4   9      315.52      324.62      9.31 o 
   5  -4   9      245.98      256.47      9.06 o 
   6  -4   9      541.75      553.87     19.12 o 
  -7  -3   9      148.04      158.79     11.37 o 
  -6  -3   9       12.86       11.43      3.47 o 
  -5  -3   9      572.28      565.78     24.72 o 
  -4  -3   9        0.78        1.57      2.89 o 
  -3  -3   9      647.59      667.43     29.09 o 
  -2  -3   9       69.03       54.03      3.71 o 
  -1  -3   9      846.06      793.18     16.86 o 
   0  -3   9       34.12       32.81      4.59 o 
   1  -3   9      181.87      192.69      8.97 o 
   2  -3   9      945.79      902.58     36.31 o 
   3  -3   9      196.38      205.10      8.09 o 
   4  -3   9      456.22      414.25     10.83 o 
   5  -3   9      595.43      586.77     15.00 o 
   6  -3   9        1.37       -0.74      2.93 o 
  -7  -2   9      165.79      140.42     10.94 o 
  -6  -2   9        3.81       -2.62      3.43 o 
  -5  -2   9      549.03      507.09     18.59 o 
  -4  -2   9      241.89      215.38      9.41 o 
  -3  -2   9      182.58      189.85      6.91 o 
  -2  -2   9      185.43      154.54      5.87 o 
  -1  -2   9      257.61      269.61      8.53 o 
   0  -2   9      512.10      445.96     10.67 o 
   1  -2   9       36.49       59.70      3.05 o 
   2  -2   9       19.39       13.70      2.10 o 
   3  -2   9      352.94      356.41      8.25 o 
   4  -2   9      172.60      154.77      5.68 o 
   5  -2   9        3.54        5.91      2.84 o 
   6  -2   9       38.98       30.86      3.86 o 
   7  -2   9      292.04      267.51     14.19 o 
  -7  -1   9        6.72       -1.31      4.37 o 
  -6  -1   9       95.74       85.39      6.75 o 
  -5  -1   9      523.67      452.26     14.44 o 
  -4  -1   9      139.10      122.30     12.03 o 
  -3  -1   9      107.04      110.20     13.12 o 
  -2  -1   9        5.18        1.05      5.47 o 
  -1  -1   9      174.89      205.43      6.56 o 
   0  -1   9     2298.47     2402.09     44.06 o 
   1  -1   9      176.00      144.65      4.59 o 
   2  -1   9      192.66      210.32      5.78 o 
   3  -1   9      121.11      157.07      5.03 o 
   4  -1   9       58.27       53.94      8.31 o 
   5  -1   9      211.63      201.27      6.62 o 
   6  -1   9       38.44       28.00      8.75 o 
   7  -1   9        1.54       -2.07      4.16 o 
  -7   0   9        0.00        3.06      7.00 o 
  -6   0   9       71.89       66.97      5.47 o 
  -5   0   9      113.91       99.69      5.85 o 
  -4   0   9       34.14       46.41      3.78 o 
  -3   0   9      539.19      537.47     12.47 o 
  -2   0   9      521.87      562.89     13.56 o 
  -1   0   9     1522.24     1544.50     35.00 o 
   0   0   9     4659.40     4721.55     81.88 o 
   1   0   9      688.01      637.86     12.40 o 
   2   0   9     3259.66     3378.21     48.72 o 
   3   0   9       16.02       12.41      3.06 o 
   4   0   9     1143.89     1219.36     23.09 o 
   5   0   9        2.86        4.51      1.99 o 
   6   0   9       41.80       39.65      5.47 o 
   7   0   9        4.83        2.51      6.78 o 
  -7   1   9      221.47      221.78     18.37 o 
  -6   1   9        3.67        4.98      6.39 o 
  -5   1   9      197.59      208.38     12.90 o 
  -4   1   9        0.11        5.25      3.40 o 
  -3   1   9      681.94      673.42     16.08 o 
  -2   1   9      785.74      783.79     17.31 o 
  -1   1   9       89.63      119.74      4.79 o 
   0   1   9     1157.48     1279.23     24.65 o 
   1   1   9      833.80      853.62     15.66 o 
   2   1   9        0.00        4.03      2.41 o 
   3   1   9       88.10       68.69      2.78 o 
   4   1   9     1450.75     1444.94     25.09 o 
   5   1   9     1309.29     1242.36     40.68 o 
   6   1   9      992.83     1072.28     38.93 o 
   7   1   9       74.70       65.80      6.78 o 
   8   1   9       67.98       36.31      8.75 o 
  -6   2   9      525.11      528.69     22.59 o 
  -5   2   9     1395.72     1428.29     34.58 o 
  -4   2   9       76.14       73.08      6.12 o 
  -3   2   9      642.25      646.70     16.24 o 
  -2   2   9      138.30      144.57      7.22 o 
  -1   2   9       47.21       43.10      3.09 o 
   0   2   9      190.01      212.56      6.88 o 
   1   2   9       61.62       94.50      7.87 o 
   2   2   9      110.22      104.39      3.24 o 
   3   2   9     3338.29     3429.31     49.92 o 
   4   2   9      370.80      390.64      8.31 o 
   5   2   9       52.49       33.25      4.81 o 
   6   2   9        1.70        9.19      4.81 o 
   7   2   9      506.85      504.81     20.12 o 
   8   2   9      177.99      146.11     14.00 o 
  -6   3   9      853.88      848.20     39.37 o 
  -5   3   9       68.93       67.19      6.09 o 
  -4   3   9        3.78       39.91      7.44 o 
  -3   3   9     2089.43     2066.95     41.43 o 
  -2   3   9        5.87        6.78      2.78 o 
  -1   3   9      403.03      354.30      8.95 o 
   0   3   9     2707.53     2672.48     48.18 o 
   1   3   9      534.31      544.30     17.94 o 
   2   3   9     1624.85     1727.79     25.81 o 
   3   3   9      752.57      765.79     13.18 o 
   4   3   9      469.60      466.32     14.00 o 
   5   3   9      288.00      314.96     11.37 o 
   6   3   9      264.08      288.28     11.81 o 
   7   3   9       92.95       92.30      7.87 o 
   8   3   9        6.99       18.81      7.00 o 
  -6   4   9      207.12      220.03     17.94 o 
  -5   4   9      101.47      113.94      8.19 o 
  -4   4   9     1506.21     1570.62     37.58 o 
  -3   4   9       20.18       18.41      4.59 o 
  -2   4   9      806.78      807.00     18.22 o 
  -1   4   9     1225.79     1266.13     29.85 o 
   0   4   9     1000.35     1005.36     17.86 o 
   1   4   9        9.48       17.90      6.12 o 
   2   4   9     2007.34     1934.03     28.75 o 
   3   4   9        0.38      105.10     17.50 o 
   4   4   9       83.65       86.18      5.25 o 
   5   4   9     1522.00     1480.75     38.06 o 
   6   4   9        1.08        7.44      4.37 o 
   7   4   9       44.21       47.68      6.56 o 
   8   4   9      256.80      253.28     17.06 o 
  -5   5   9       11.18       15.31      6.56 o 
  -4   5   9      156.00      152.11     10.28 o 
  -3   5   9      287.89      293.48     10.36 o 
  -2   5   9      281.38      298.48     17.28 o 
  -1   5   9        6.69        7.02      2.64 o 
   0   5   9      953.37      947.26     19.33 o 
   1   5   9      119.14      109.68     10.94 o 
   2   5   9      165.25      158.48      5.17 o 
   3   5   9       29.18       28.50      2.84 o 
   4   5   9     1031.86     1002.62     17.50 o 
   5   5   9      656.50      679.79     20.12 o 
   6   5   9       27.20       23.62      4.81 o 
   7   5   9     1177.64     1237.09     38.06 o 
   8   5   9       21.05       21.43      8.31 o 
  -5   6   9      623.69      707.35     35.00 o 
  -4   6   9      191.58      190.76     11.02 o 
  -3   6   9       68.62       72.06     11.59 o 
  -2   6   9      209.22      224.56      8.50 o 
  -1   6   9       47.00       55.30      8.31 o 
   0   6   9      559.13      517.39     12.99 o 
   1   6   9     2540.63     2527.74     41.93 o 
   2   6   9       15.54       17.50      2.51 o 
   3   6   9      816.43      795.90     15.11 o 
   4   6   9       62.44       68.14      2.58 o 
   5   6   9        1.13       -0.87      2.62 o 
   6   6   9      119.66      117.67      8.31 o 
   7   6   9      218.08      215.22     11.81 o 
   8   6   9      281.31      241.91     14.44 o 
  -4   7   9        4.63        9.75      5.74 o 
  -3   7   9        4.85        2.68      6.34 o 
  -2   7   9      239.49      216.22      8.66 o 
  -1   7   9       71.77       59.43      4.30 o 
   0   7   9     3290.11     3344.94     62.62 o 
   1   7   9      266.65      273.83      7.15 o 
   2   7   9      154.55      159.49      7.00 o 
   3   7   9      557.80      594.11     14.07 o 
   4   7   9      435.43      456.22     11.19 o 
   5   7   9      656.07      655.73     18.37 o 
   6   7   9       47.05       45.06      4.37 o 
   7   7   9       62.83       62.55      6.56 o 
   8   7   9       25.64       21.00      7.44 o 
  -4   8   9       44.92       47.50      7.15 o 
  -3   8   9        0.64       -2.36      4.61 o 
  -2   8   9       11.89        0.46      3.05 o 
  -1   8   9       81.81       96.83      6.03 o 
   0   8   9       48.91       54.73     10.06 o 
   1   8   9       79.97       57.42      3.36 o 
   2   8   9      849.77      847.09     16.80 o 
   3   8   9        7.93        5.57      2.30 o 
   4   8   9        1.67        4.87      2.41 o 
   5   8   9     1935.66     2007.67     41.34 o 
   6   8   9      747.13      783.02     21.00 o 
   7   8   9      322.36      286.53     18.81 o 
  -3   9   9        5.11        8.17      6.07 o 
  -2   9   9       18.86       19.46      5.42 o 
  -1   9   9      288.59      246.01     10.02 o 
   0   9   9      109.84      114.94     12.69 o 
   1   9   9      407.69      433.46     10.59 o 
   2   9   9      174.19      179.53      4.22 o 
   3   9   9      110.63      120.84      4.93 o 
   4   9   9      105.31      110.36      5.17 o 
   5   9   9       29.61       28.89      2.73 o 
   6   9   9       44.28       38.06      7.44 o 
   7   9   9      283.96      258.09     16.62 o 
  -2  10   9      118.91      105.24      8.91 o 
  -1  10   9       12.95       15.75      5.47 o 
   0  10   9       96.07       91.94     10.72 o 
   1  10   9      441.65      403.88      9.45 o 
   2  10   9        8.78        8.31      3.94 o 
   3  10   9      812.27      834.92     18.80 o 
   4  10   9      326.65      321.55     10.72 o 
   5  10   9      182.35      177.55      6.62 o 
   6  10   9        0.82        1.75      9.19 o 
   7  10   9        4.69       -9.19      9.19 o 
  -1  11   9      104.48       85.54      6.60 o 
   0  11   9      187.80      180.60      8.50 o 
   1  11   9        3.17        5.42      2.19 o 
   2  11   9      270.65      287.32      9.67 o 
   3  11   9       72.90       77.43      7.73 o 
   4  11   9       31.96       24.37      2.07 o 
   5  11   9        7.68       -0.05      4.37 o 
   6  11   9       38.72       30.18     10.50 o 
   0  12   9       27.05        5.45      5.69 o 
   1  12   9        8.12       15.48      7.09 o 
   2  12   9       64.03       52.92      7.20 o 
   3  12   9       17.56        4.52      6.20 o 
   4  12   9       18.86       12.80      4.73 o 
   5  12   9       26.11       34.84      5.57 o 
   3  13   9     1119.59     1141.96     66.49 o 
  -4 -11  10      174.59      139.38      9.90 o 
  -3 -11  10      168.80      195.11     10.08 o 
  -2 -11  10      154.16      150.91      8.93 o 
  -1 -11  10        0.00       -1.92      4.37 o 
   0 -11  10        4.71        2.41      5.78 o 
  -5 -10  10        5.03        2.16      4.83 o 
  -4 -10  10      570.79      553.96     22.96 o 
  -3 -10  10      177.15      179.47      9.53 o 
  -2 -10  10        4.20        4.96      3.52 o 
  -1 -10  10       17.24       26.54      7.66 o 
   0 -10  10       11.01       12.47      4.50 o 
   1 -10  10       20.80       15.66     16.19 o 
  -6  -9  10      209.11      190.15     15.56 o 
  -5  -9  10       20.64       22.20      5.26 o 
  -4  -9  10      375.75      372.62     16.71 o 
  -3  -9  10       32.94       28.33      4.04 o 
  -2  -9  10      557.45      574.04     15.55 o 
  -1  -9  10      392.93      402.65     11.19 o 
   0  -9  10      358.05      363.10     15.54 o 
   1  -9  10       77.54       72.50     10.28 o 
   2  -9  10       24.07       32.75      7.26 o 
   3  -9  10       46.70       50.74     14.44 o 
  -6  -8  10      213.97      190.52     18.81 o 
  -5  -8  10       88.94       84.80     12.03 o 
  -4  -8  10      135.76      147.32      7.97 o 
  -3  -8  10       52.84       46.38      4.04 o 
  -2  -8  10        0.39       -0.35      5.03 o 
  -1  -8  10       24.34       46.01      5.67 o 
   0  -8  10       71.08       60.21      5.85 o 
   1  -8  10      688.47      688.55     17.34 o 
   2  -8  10      515.54      528.94     15.77 o 
   3  -8  10      339.00      341.06     21.22 o 
  -6  -7  10      234.72      220.50     13.03 o 
  -5  -7  10      122.29      120.67      7.54 o 
  -4  -7  10     1022.07     1038.91     26.13 o 
  -3  -7  10       21.03       16.93      5.25 o 
  -2  -7  10        8.70        9.11      5.03 o 
  -1  -7  10      464.26      402.83     22.09 o 
   0  -7  10      206.12      193.17      6.62 o 
   1  -7  10      285.83      302.31     11.26 o 
   2  -7  10      189.24      182.75     11.37 o 
   3  -7  10      297.68      283.74     11.92 o 
   4  -7  10       76.61       64.95      7.44 o 
  -7  -6  10      232.30      226.60     17.50 o 
  -6  -6  10      265.98      222.89     17.94 o 
  -5  -6  10     1616.21     1771.47     42.97 o 
  -4  -6  10     1193.91     1224.04     25.04 o 
  -3  -6  10       76.94      228.90     10.27 o 
  -2  -6  10     1466.33     1441.32     27.90 o 
  -1  -6  10      828.21      792.60     19.95 o 
   0  -6  10       21.56       17.42      2.38 o 
   1  -6  10     1071.94     1006.91     23.96 o 
   2  -6  10      527.91      551.69     14.18 o 
   3  -6  10        1.54       -0.57      3.87 o 
   4  -6  10      149.80      139.85      8.81 o 
   5  -6  10        4.49       -1.79      6.34 o 
  -7  -5  10       31.84       17.50      7.44 o 
  -6  -5  10       13.40       11.53      7.00 o 
  -5  -5  10       22.15       17.66      3.72 o 
  -4  -5  10       22.81       24.93      7.66 o 
  -3  -5  10      925.04      944.43     21.81 o 
  -2  -5  10     1251.67     1223.67     26.39 o 
  -1  -5  10        0.10       -1.53      2.47 o 
   0  -5  10       20.95       37.18      6.12 o 
   1  -5  10     1774.76     1660.82     31.32 o 
   2  -5  10      167.99      154.57      7.26 o 
   3  -5  10     1344.14     1362.88     28.45 o 
   4  -5  10        0.10       22.47      5.69 o 
   5  -5  10       45.11       45.18      4.84 o 
  -7  -4  10       38.14       43.31      8.31 o 
  -6  -4  10      109.15      104.55      6.78 o 
  -5  -4  10       74.86       88.86      6.52 o 
  -4  -4  10     1403.15     1439.50     32.84 o 
  -3  -4  10      264.32      267.70      9.17 o 
  -2  -4  10       89.00      114.60      5.69 o 
  -1  -4  10       33.75       84.29     22.53 o 
   0  -4  10        1.97        0.25      2.93 o 
   1  -4  10       31.92       26.89      6.78 o 
   2  -4  10      338.94      382.11     11.14 o 
   3  -4  10     3973.14     4020.06     70.73 o 
   4  -4  10        7.00       -0.34      4.81 o 
   5  -4  10      120.99      104.92      5.96 o 
   6  -4  10       71.61       88.08     12.47 o 
  -7  -3  10       87.00       69.99     10.06 o 
  -6  -3  10      227.74      241.95      9.54 o 
  -5  -3  10       42.07       26.88      5.69 o 
  -4  -3  10     1843.80     1867.00     40.90 o 
  -3  -3  10     2668.61     2631.04     51.08 o 
  -2  -3  10     1630.95     1622.89     29.43 o 
  -1  -3  10      622.25      633.37     35.21 o 
   0  -3  10       27.95       26.10      3.55 o 
   1  -3  10     1751.19     1721.53     30.27 o 
   2  -3  10      298.24      287.84      7.44 o 
   3  -3  10       26.58       28.71      3.47 o 
   4  -3  10     1207.00     1203.79     23.66 o 
   5  -3  10      259.99      268.76      9.06 o 
   6  -3  10       17.72       18.14      4.29 o 
  -7  -2  10       30.14       33.25      8.75 o 
  -6  -2  10       35.77       33.37      4.73 o 
  -5  -2  10       24.50       13.20      3.47 o 
  -4  -2  10     1323.82     1328.45     30.49 o 
  -3  -2  10        5.82        2.19      3.50 o 
  -2  -2  10     1204.31     1230.15     29.31 o 
  -1  -2  10      469.20      413.43     10.36 o 
   0  -2  10      582.78      562.26     17.06 o 
   1  -2  10      262.03      259.34      7.09 o 
   2  -2  10     1779.50     1804.79     35.87 o 
   3  -2  10     1724.14     1652.24     48.99 o 
   4  -2  10       51.66       52.26      4.04 o 
   5  -2  10        1.88       -1.22      2.30 o 
   6  -2  10      318.50      284.99     11.65 o 
   7  -2  10        2.71        2.19      7.44 o 
  -7  -1  10      135.79      101.05     11.81 o 
  -6  -1  10      903.88      916.11     36.53 o 
  -5  -1  10        7.10        8.85      3.43 o 
  -4  -1  10       16.47       17.92      3.06 o 
  -3  -1  10      366.38      359.09     10.78 o 
  -2  -1  10     1250.34     1336.77     27.49 o 
  -1  -1  10      426.44      432.73     11.81 o 
   0  -1  10       98.22      124.30      7.87 o 
   1  -1  10      995.14      989.17     19.62 o 
   2  -1  10      430.52      437.98     11.37 o 
   3  -1  10      273.18      307.65      7.88 o 
   4  -1  10      857.60      847.57     16.25 o 
   5  -1  10      221.46      191.00      7.02 o 
   6  -1  10       30.31       18.30      2.83 o 
   7  -1  10       40.95       34.10      4.83 o 
  -7   0  10       86.76       72.62     11.37 o 
  -6   0  10      102.62       92.30      8.31 o 
  -5   0  10        7.97        3.94      3.43 o 
  -4   0  10      189.18      200.86     15.75 o 
  -3   0  10      221.75      244.44     18.37 o 
  -2   0  10      110.55      116.19      7.87 o 
  -1   0  10     1810.04     1817.58     60.37 o 
   0   0  10      426.40      565.50     13.28 o 
   1   0  10      358.47      371.90      8.20 o 
   2   0  10      155.12      134.84      4.81 o 
   3   0  10      290.98      293.16      6.64 o 
   4   0  10      102.71      112.56      4.20 o 
   5   0  10        9.78       20.00      6.56 o 
   6   0  10       88.19       85.21      4.29 o 
   7   0  10       92.84       92.95      6.72 o 
  -6   1  10       64.87       60.92      7.98 o 
  -5   1  10      152.30      172.22     10.06 o 
  -4   1  10        6.48        8.01      4.81 o 
  -3   1  10       64.40       73.65      4.61 o 
  -2   1  10       39.98       46.68      7.00 o 
  -1   1  10        5.45        6.56      3.06 o 
   0   1  10     1214.02     1243.01     28.56 o 
   1   1  10     1292.10     1285.10     22.70 o 
   2   1  10      795.97      940.08     17.34 o 
   3   1  10      131.14      125.33      5.47 o 
   4   1  10      488.44      442.85      9.13 o 
   5   1  10       31.85       34.45      4.37 o 
   6   1  10        1.46        0.66      1.55 o 
   7   1  10        0.22        3.50      5.25 o 
  -6   2  10      154.28      146.11     14.44 o 
  -5   2  10      149.26      158.33      8.50 o 
  -4   2  10       87.57       85.41      7.22 o 
  -3   2  10        7.97        0.00      3.06 o 
  -2   2  10      538.26      514.65     13.30 o 
  -1   2  10      192.85      200.59      6.78 o 
   0   2  10       23.13       28.61      3.50 o 
   1   2  10        3.52        9.82      1.78 o 
   2   2  10     1650.12     1718.67     29.01 o 
   3   2  10      331.84      337.01      6.95 o 
   4   2  10      544.49      598.36     11.30 o 
   5   2  10      505.55      544.18     10.94 o 
   6   2  10      938.89      927.82     28.87 o 
   7   2  10       46.40       46.81      8.31 o 
   8   2  10      397.67      376.64     24.06 o 
  -6   3  10      908.28      934.38     45.06 o 
  -5   3  10      207.16      215.18     10.67 o 
  -4   3  10      816.72      799.83     22.26 o 
  -3   3  10       82.54       71.82      5.26 o 
  -2   3  10       13.20       20.40      3.47 o 
  -1   3  10     1687.06     1723.84     33.70 o 
   0   3  10      995.69     1080.95     21.96 o 
   1   3  10       74.21       76.32      7.00 o 
   2   3  10      144.70      142.95      5.91 o 
   3   3  10     1413.16     1332.45     21.28 o 
   4   3  10      705.12      748.91     16.62 o 
   5   3  10        2.23        3.50      3.50 o 
   6   3  10      142.71      113.74      7.87 o 
   7   3  10      204.16      219.16     11.81 o 
   8   3  10       57.38       37.62     10.50 o 
  -6   4  10       51.97       46.81     10.50 o 
  -5   4  10      318.27      315.83     20.12 o 
  -4   4  10     1863.65     1954.96     44.69 o 
  -3   4  10       28.82       29.60      4.10 o 
  -2   4  10     1618.07     1638.82     40.33 o 
  -1   4  10     1875.38     1775.41     34.95 o 
   0   4  10     1216.89     1242.11     22.07 o 
   1   4  10     3342.08     3327.97     75.68 o 
   2   4  10        3.79        5.36      3.72 o 
   3   4  10      707.05      726.05     12.62 o 
   4   4  10      966.94      954.07     17.06 o 
   5   4  10       25.82       23.62      4.37 o 
   6   4  10       33.85       40.68      5.69 o 
   7   4  10       55.17       62.12      7.00 o 
   8   4  10        1.63        9.19      6.12 o 
  -5   5  10      642.21      709.10     36.31 o 
  -4   5  10      306.39      306.54     15.31 o 
  -3   5  10      124.55      104.34      6.81 o 
  -2   5  10     3546.77     3608.52     83.67 o 
  -1   5  10      329.50      346.75     11.81 o 
   0   5  10      282.84      349.26      8.71 o 
   1   5  10     1869.63     1781.67     31.32 o 
   2   5  10      178.23      174.98      5.68 o 
   3   5  10      756.23      743.13     13.14 o 
   4   5  10      407.60      438.76      9.19 o 
   5   5  10       13.62       10.06      3.06 o 
   6   5  10     1100.28     1196.41     31.06 o 
   7   5  10       27.97       28.87      5.69 o 
   8   5  10       35.37       36.31      7.44 o 
  -5   6  10      178.46      167.98     16.19 o 
  -4   6  10       47.24       34.39      8.09 o 
  -3   6  10      247.13      243.80     10.19 o 
  -2   6  10      234.87      214.32     10.94 o 
  -1   6  10       12.05       18.39      3.64 o 
   0   6  10     4531.62     4603.55     75.57 o 
   1   6  10      886.38      932.84     18.17 o 
   2   6  10       23.94       27.73      5.47 o 
   3   6  10     1187.26     1206.98     21.97 o 
   4   6  10      152.25      161.85      4.81 o 
   5   6  10       39.61       37.62      4.37 o 
   6   6  10     1039.39     1061.24     31.06 o 
   7   6  10       88.17      103.67      7.87 o 
   8   6  10      276.65      246.72     17.50 o 
  -4   7  10      152.36      167.57     11.97 o 
  -3   7  10      634.52      644.21     22.55 o 
  -2   7  10        1.13        3.22      3.97 o 
  -1   7  10      676.17      705.08     18.71 o 
   0   7  10      577.57      551.07     12.82 o 
   1   7  10       95.66      113.88      4.41 o 
   2   7  10     1416.31     1482.92     27.01 o 
   3   7  10      535.49      534.72     11.55 o 
   4   7  10      318.65      301.66     21.00 o 
   5   7  10      810.65      854.77     24.50 o 
   6   7  10       28.37       26.25      3.94 o 
   7   7  10      136.28      131.67      8.31 o 
  -4   8  10       16.56        7.87      7.00 o 
  -3   8  10        1.54       -2.14      4.61 o 
  -2   8  10        0.42        2.17      3.97 o 
  -1   8  10      832.44      851.75     22.75 o 
   0   8  10       18.74       18.10      3.56 o 
   1   8  10      502.45      489.99     21.00 o 
   2   8  10      928.04      943.14     18.92 o 
   3   8  10      194.96      200.50      7.40 o 
   4   8  10      228.43      241.83      7.87 o 
   5   8  10       82.00       80.02      3.24 o 
   6   8  10       62.45       52.93      3.94 o 
   7   8  10      569.24      584.86     30.18 o 
  -3   9  10      214.88      223.87     13.76 o 
  -2   9  10      124.44      125.11      9.77 o 
  -1   9  10        0.10        0.59      3.55 o 
   0   9  10        5.59        1.92      7.87 o 
   1   9  10      723.23      752.62     17.24 o 
   2   9  10       89.36       71.83      5.03 o 
   3   9  10       46.98       44.11      3.36 o 
   4   9  10      652.20      689.92     17.73 o 
   5   9  10      310.78      316.29      9.39 o 
   6   9  10      507.30      558.62     25.81 o 
   7   9  10      356.28      345.14     20.56 o 
  -2  10  10      141.65      149.51     10.28 o 
  -1  10  10        0.85        2.49      4.92 o 
   0  10  10      132.23      161.02      8.47 o 
   1  10  10      232.41      197.33     20.34 o 
   2  10  10        0.12        2.39      2.51 o 
   3  10  10      258.39      264.27      8.09 o 
   4  10  10       12.36       12.64      2.44 o 
   5  10  10        6.06        8.21      4.37 o 
   6  10  10      593.35      647.85     48.56 o 
  -1  11  10      128.65      114.05      8.81 o 
   0  11  10      326.46      335.60     13.43 o 
   1  11  10       33.99       31.78      2.83 o 
   2  11  10        1.34        2.65      3.50 o 
   3  11  10       86.82       78.65      3.91 o 
   4  11  10       26.45       17.38      8.09 o 
   5  11  10       75.93       73.97      7.66 o 
   6  11  10       57.66       61.24     15.31 o 
   0  12  10      175.31      161.42     19.68 o 
   1  12  10      341.65      281.42     30.84 o 
   2  12  10      134.49      117.55      8.93 o 
   3  12  10      115.60      109.82     10.33 o 
   4  12  10      149.06      142.28     11.74 o 
   5  12  10      304.71      300.52     28.87 o 
  -2 -11  11      119.47      125.08     13.78 o 
  -4 -10  11        1.58        3.26      6.12 o 
  -3 -10  11      477.58      515.29     37.18 o 
  -2 -10  11      156.75      180.34     10.05 o 
  -1 -10  11      358.08      332.76     17.24 o 
   0 -10  11      248.99      233.42     13.83 o 
   1 -10  11      269.14      260.52     14.84 o 
  -5  -9  11      155.19      137.29     21.65 o 
  -4  -9  11       45.47       38.79      5.85 o 
  -3  -9  11      199.30      197.05      9.71 o 
  -2  -9  11      467.03      486.57     16.08 o 
  -1  -9  11        1.05       -1.11      2.10 o 
   0  -9  11        5.62       11.35      6.29 o 
   1  -9  11      172.45      133.16     10.26 o 
   2  -9  11      311.83      321.83     16.49 o 
  -6  -8  11       16.00       13.56      7.00 o 
  -5  -8  11       12.78        3.35      5.69 o 
  -4  -8  11      121.60      118.50      7.40 o 
  -3  -8  11      648.25      681.70     20.70 o 
  -2  -8  11      245.68      247.76     14.44 o 
  -1  -8  11        3.54       -0.31      4.17 o 
   0  -8  11      227.33      268.36     11.29 o 
   1  -8  11       83.63       79.87      6.29 o 
   2  -8  11        3.48        1.49      5.25 o 
   3  -8  11       29.96       22.20      6.41 o 
  -6  -7  11       87.20       72.62     10.06 o 
  -5  -7  11       10.71       13.63      4.84 o 
  -4  -7  11       14.30       13.44      3.86 o 
  -3  -7  11       13.48        9.61      3.78 o 
  -2  -7  11      379.13      354.63     10.72 o 
  -1  -7  11       73.37       54.59      5.23 o 
   0  -7  11       19.61       24.33      2.84 o 
   1  -7  11        9.43       11.15      6.34 o 
   2  -7  11      789.67      816.37     21.02 o 
   3  -7  11      371.89      370.55     14.90 o 
   4  -7  11        5.83        5.16     10.06 o 
  -6  -6  11       87.17       77.43     10.94 o 
  -5  -6  11      384.46      377.39     15.97 o 
  -4  -6  11       61.89       54.33      8.53 o 
  -3  -6  11      886.52      861.11     20.72 o 
  -2  -6  11      874.86      807.08     18.81 o 
  -1  -6  11       25.18       20.87      5.03 o 
   0  -6  11      760.58      734.69     16.60 o 
   1  -6  11       54.56       44.38      3.09 o 
   2  -6  11       14.97       12.05      4.10 o 
   3  -6  11      135.65      133.12      9.62 o 
   4  -6  11       23.52       22.98     16.19 o 
   5  -6  11       60.05       57.11      8.35 o 
  -6  -5  11       79.17       87.05      9.62 o 
  -5  -5  11        2.12       -1.05      8.09 o 
  -4  -5  11     1736.13     1724.36     37.35 o 
  -3  -5  11     6234.11     6378.36    117.36 o 
  -2  -5  11      266.77      284.84      9.35 o 
  -1  -5  11      721.84      665.98     17.17 o 
   0  -5  11      572.56      510.06     12.40 o 
   1  -5  11        1.18        2.28      6.12 o 
   2  -5  11      796.83      761.44     21.48 o 
   3  -5  11      249.00      224.96      8.59 o 
   4  -5  11       97.52       87.40      6.72 o 
   5  -5  11      131.20      114.38     19.68 o 
  -7  -4  11      145.09      138.23     14.00 o 
  -6  -4  11       12.97       10.94      5.25 o 
  -5  -4  11       25.92       29.70      5.47 o 
  -4  -4  11      496.82      505.36     14.83 o 
  -3  -4  11        3.59       31.06      4.81 o 
  -2  -4  11      564.58      548.08     13.01 o 
  -1  -4  11     2981.15     2950.53     56.85 o 
   0  -4  11      182.48      175.21      7.87 o 
   1  -4  11     1106.44     1082.65     22.78 o 
   2  -4  11     3174.85     3155.46     55.48 o 
   3  -4  11      171.41      164.36      7.22 o 
   4  -4  11       85.17       84.92      6.15 o 
   5  -4  11      390.93      384.54     14.51 o 
   6  -4  11       61.27       55.04      9.62 o 
  -7  -3  11      371.24      431.76     27.12 o 
  -6  -3  11      141.67      122.16     21.00 o 
  -5  -3  11       78.78       75.96      7.00 o 
  -4  -3  11     1273.75     1241.09     29.34 o 
  -3  -3  11      488.82      474.05     28.87 o 
  -2  -3  11      346.89      350.20     15.97 o 
  -1  -3  11       21.80       19.81      7.22 o 
   0  -3  11      355.30      361.54     10.19 o 
   1  -3  11     1130.19     1140.30     21.86 o 
   2  -3  11      710.66      709.04     17.72 o 
   3  -3  11        0.00        1.80      2.62 o 
   4  -3  11      715.81      711.62     16.87 o 
   5  -3  11       77.82       81.46      5.23 o 
   6  -3  11        1.34        1.12      3.09 o 
  -7  -2  11        1.54       -7.44      7.44 o 
  -6  -2  11       58.47       63.43      7.87 o 
  -5  -2  11     1279.50     1301.66     28.90 o 
  -4  -2  11        1.01       -0.56      3.04 o 
  -3  -2  11      390.53      364.55     10.78 o 
  -2  -2  11     4215.42     4083.49     75.49 o 
  -1  -2  11      119.06      116.21     10.94 o 
   0  -2  11      214.11      220.94      8.31 o 
   1  -2  11        0.18       -1.91      1.91 o 
   2  -2  11      789.43      744.95     15.24 o 
   3  -2  11       55.43      183.55      9.62 o 
   4  -2  11      843.55      847.80     17.30 o 
   5  -2  11       82.84       83.11      4.69 o 
   6  -2  11        0.94       -1.21      5.69 o 
  -7  -1  11      262.69      237.09     19.25 o 
  -6  -1  11      102.51       85.30      8.31 o 
  -5  -1  11        6.75        4.22      3.72 o 
  -4  -1  11      245.02      224.57      8.96 o 
  -3  -1  11     3097.14     3109.11     61.53 o 
  -2  -1  11      446.90      424.85     11.66 o 
  -1  -1  11        0.05       -1.91      5.91 o 
   0  -1  11      306.91      279.36     10.06 o 
   1  -1  11       47.30       32.12      3.05 o 
   2  -1  11       72.09       80.52     10.50 o 
   3  -1  11     2470.67     2394.68     71.96 o 
   4  -1  11      155.16      150.69      5.25 o 
   5  -1  11      201.45      188.67      6.95 o 
   6  -1  11       84.57       73.70      4.73 o 
   7  -1  11      117.80       98.86     10.94 o 
  -6   0  11       80.54       94.05     12.25 o 
  -5   0  11      437.33      420.85     14.61 o 
  -4   0  11        1.18        1.93      2.64 o 
  -3   0  11       97.38       90.94      5.39 o 
  -2   0  11      725.16      716.70     19.58 o 
  -1   0  11      676.63      649.38     19.47 o 
   0   0  11     1003.33     1012.68     21.87 o 
   1   0  11       11.94       11.57      2.30 o 
   2   0  11     1970.93     2025.35     36.49 o 
   3   0  11     1407.14     1324.19     28.22 o 
   4   0  11       23.06       30.29      2.73 o 
   5   0  11      321.47      310.64      9.21 o 
   6   0  11       20.49       21.45      6.12 o 
   7   0  11       87.31       66.93     10.06 o 
  -6   1  11      698.93      670.60     31.50 o 
  -5   1  11       45.74       42.72      5.23 o 
  -4   1  11        0.03        1.27      3.36 o 
  -3   1  11      213.31      212.00     10.28 o 
  -2   1  11       65.56       65.35      3.99 o 
  -1   1  11      110.67      103.60      8.53 o 
   0   1  11     3042.85     3152.80     56.81 o 
   1   1  11       57.83       80.12     12.03 o 
   2   1  11     1110.38     1133.16     20.92 o 
   3   1  11        2.68        5.12      1.62 o 
   4   1  11      950.68      982.50     16.43 o 
   5   1  11      429.28      432.49     13.56 o 
   6   1  11       13.53        7.01      4.81 o 
   7   1  11      297.02      314.52     20.56 o 
  -6   2  11       12.31        4.37      7.00 o 
  -5   2  11      502.34      488.93     16.69 o 
  -4   2  11     1041.10     1062.22     27.34 o 
  -3   2  11      621.35      594.47     18.92 o 
  -2   2  11        9.39        6.87      2.62 o 
  -1   2  11       44.75       37.77      4.37 o 
   0   2  11     2204.58     2231.24     47.66 o 
   1   2  11        3.54        4.74      2.19 o 
   2   2  11       21.34       18.92      3.72 o 
   3   2  11      267.53      291.06      6.62 o 
   4   2  11      171.38      165.69      7.44 o 
   5   2  11       14.03        8.75      1.31 o 
   6   2  11      144.94      154.86      9.19 o 
   7   2  11       40.31       42.87      8.31 o 
  -6   3  11       36.20       27.56      9.62 o 
  -5   3  11       45.54       54.68     10.06 o 
  -4   3  11      397.62      395.52     13.45 o 
  -3   3  11      322.64      323.68     11.29 o 
  -2   3  11       63.28       58.93      4.48 o 
  -1   3  11      316.70      326.98     14.44 o 
   0   3  11      330.62      322.24      9.84 o 
   1   3  11      175.95      168.58      5.23 o 
   2   3  11       30.43       29.75      2.18 o 
   3   3  11      190.90      190.35      5.25 o 
   4   3  11        2.12        5.24      2.19 o 
   5   3  11      121.86      100.61      7.00 o 
   6   3  11       39.77       46.81      5.69 o 
   7   3  11        4.09        4.37      5.69 o 
  -5   4  11      112.37      101.49     12.25 o 
  -4   4  11        2.73       -0.87      4.64 o 
  -3   4  11       75.31       79.53      6.16 o 
  -2   4  11      283.12      279.30     11.57 o 
  -1   4  11      183.69      201.67      7.42 o 
   0   4  11      139.48      142.63      5.91 o 
   1   4  11      236.93      250.10      7.60 o 
   2   4  11      319.56      298.94     10.72 o 
   3   4  11      462.74      479.11      9.46 o 
   4   4  11      220.92      217.11      5.05 o 
   5   4  11      148.76      150.04      8.31 o 
   6   4  11        9.14        9.62      4.37 o 
   7   4  11        4.44       -0.44      4.81 o 
  -5   5  11       57.85       55.56     10.50 o 
  -4   5  11       58.72       58.44      8.25 o 
  -3   5  11     1139.08     1143.81     35.87 o 
  -2   5  11       64.33       65.01      6.07 o 
  -1   5  11       88.95       78.26      4.79 o 
   0   5  11      905.17      913.37     20.78 o 
   1   5  11     1025.96     1045.68     20.80 o 
   2   5  11      584.72      609.45     14.95 o 
   3   5  11      237.34      250.37      5.90 o 
   4   5  11      338.08      311.38      6.81 o 
   5   5  11       24.25       25.37      4.37 o 
   6   5  11        8.18        5.69      3.50 o 
   7   5  11       25.85       28.00      5.25 o 
  -4   6  11       59.08       64.55     18.37 o 
  -3   6  11      169.26      175.21      8.95 o 
  -2   6  11      822.22      829.19     36.53 o 
  -1   6  11     1289.67     1180.99     41.78 o 
   0   6  11      844.85      872.51     18.81 o 
   1   6  11        4.78        4.06      1.68 o 
   2   6  11     1836.63     1802.12     36.57 o 
   3   6  11      293.96      289.32      7.35 o 
   4   6  11       37.83       32.94      3.94 o 
   5   6  11     1848.22     1959.31     49.43 o 
   6   6  11      408.64      382.33     14.87 o 
   7   6  11        0.18       -1.75      4.81 o 
  -4   7  11       64.12       61.68     10.94 o 
  -3   7  11       22.14       13.33      4.69 o 
  -2   7  11       56.03       40.87      5.75 o 
  -1   7  11      207.04      200.80      8.33 o 
   0   7  11      269.51      250.58     10.06 o 
   1   7  11      843.16      854.44     32.37 o 
   2   7  11      300.81      299.21      8.59 o 
   3   7  11      306.30      286.49      8.38 o 
   4   7  11     1606.75     1673.17     35.25 o 
   5   7  11      116.95      123.36      7.00 o 
   6   7  11       41.30       42.43      4.81 o 
   7   7  11     1057.45     1143.48     37.18 o 
  -3   8  11       16.99       11.81      8.31 o 
  -2   8  11      379.76      398.51     21.00 o 
  -1   8  11       38.90       37.38      8.31 o 
   0   8  11      217.03      230.19     10.94 o 
   1   8  11     1301.07     1390.94     26.37 o 
   2   8  11      145.88      138.77      5.04 o 
   3   8  11       11.87       16.18      3.40 o 
   4   8  11       95.52       91.34      4.69 o 
   5   8  11      172.44      171.48      5.69 o 
   6   8  11      546.95      516.62     18.37 o 
   7   8  11       35.24       34.12      9.62 o 
  -3   9  11        2.87       -1.31      5.69 o 
  -2   9  11      108.06       96.33      8.51 o 
  -1   9  11       33.90       23.52      5.75 o 
   0   9  11      538.77      580.38     14.69 o 
   1   9  11        3.98        7.80      2.18 o 
   2   9  11        6.01        3.63      1.99 o 
   3   9  11      735.77      791.21     24.72 o 
   4   9  11      125.61      122.04      9.41 o 
   5   9  11       36.72       37.31      3.05 o 
   6   9  11      589.41      641.73     29.75 o 
   7   9  11       10.61        1.31      7.44 o 
  -2  10  11       30.51       27.41      8.75 o 
  -1  10  11        6.82        5.69      7.66 o 
   0  10  11       39.74       41.87      4.20 o 
   1  10  11      107.87      129.73      5.85 o 
   2  10  11       72.13       61.78      2.70 o 
   3  10  11      134.27      138.82      6.20 o 
   4  10  11        2.30        3.79      2.84 o 
   5  10  11      619.16      650.78     18.60 o 
   6  10  11      235.25      261.15     24.93 o 
  -1  11  11      136.52      116.34     12.19 o 
   0  11  11        8.24        9.90      3.36 o 
   1  11  11        0.02        0.44      4.37 o 
   2  11  11        2.29       -0.44      7.22 o 
   3  11  11        7.00        9.69      3.20 o 
   4  11  11       55.62       56.45      6.72 o 
   5  11  11       72.61       48.12     12.69 o 
   1  12  11      101.97       93.03     10.33 o 
   2  12  11      308.13      292.45     16.19 o 
   3  12  11        5.29        1.06      5.69 o 
   4  12  11       19.04       18.21      6.29 o 
  -3 -10  12      298.80      300.29     15.54 o 
  -2 -10  12       99.38       91.09      8.15 o 
  -1 -10  12      702.93      765.00     38.50 o 
   0 -10  12      167.00      168.86     23.18 o 
  -4  -9  12       11.87        3.50      7.00 o 
  -3  -9  12      165.39      167.04     11.15 o 
  -2  -9  12      275.76      263.80     12.02 o 
  -1  -9  12       14.94        1.92      4.93 o 
   0  -9  12      315.76      300.75     18.98 o 
   1  -9  12      851.18      882.96     32.85 o 
   2  -9  12      182.92      197.72     13.10 o 
  -5  -8  12        1.86       -0.87      6.12 o 
  -4  -8  12      948.54      986.15     43.31 o 
  -3  -8  12       85.07       91.29      7.66 o 
  -2  -8  12        0.47       -0.64      3.36 o 
  -1  -8  12      107.53      111.33      8.75 o 
   0  -8  12       18.13       16.92      4.16 o 
   1  -8  12        1.31        2.83      7.85 o 
   2  -8  12       45.15       46.86      7.40 o 
   3  -8  12      560.74      569.83     31.48 o 
  -6  -7  12       22.92       17.94      7.87 o 
  -5  -7  12       32.54       23.42      6.91 o 
  -4  -7  12        0.08        5.91      4.02 o 
  -3  -7  12       88.23       76.77      8.53 o 
  -2  -7  12      196.03      213.07      8.30 o 
  -1  -7  12       99.68       95.30      9.84 o 
   0  -7  12       93.25       77.42      4.50 o 
   1  -7  12      107.65      110.01      7.40 o 
   2  -7  12      189.45      174.37     12.47 o 
   3  -7  12       62.99       53.72      7.09 o 
  -6  -6  12       26.03       19.25      7.44 o 
  -5  -6  12       80.17       79.49      7.93 o 
  -4  -6  12      595.13      612.45     40.24 o 
  -3  -6  12      249.15      262.84     10.50 o 
  -2  -6  12       33.91       24.17      3.99 o 
  -1  -6  12       66.89       58.34     11.59 o 
   0  -6  12       19.19       74.21      5.42 o 
   1  -6  12      104.56       75.97      4.22 o 
   2  -6  12      411.03      379.75     13.61 o 
   3  -6  12      109.52      109.63      7.76 o 
   4  -6  12      252.56      265.29     26.03 o 
  -6  -5  12        3.05        1.75      6.12 o 
  -5  -5  12       72.91       81.41      7.66 o 
  -4  -5  12      354.45      344.54     13.34 o 
  -3  -5  12      276.07      259.58     10.21 o 
  -2  -5  12      395.96      406.30     11.14 o 
  -1  -5  12       29.12       32.52      5.23 o 
   0  -5  12      131.17      117.25     11.59 o 
   1  -5  12       30.26       32.27      4.16 o 
   2  -5  12       59.76       60.08      5.72 o 
   3  -5  12        1.98       10.50      3.71 o 
   4  -5  12      169.09      172.03      9.77 o 
   5  -5  12       28.07       18.88      8.53 o 
  -6  -4  12      123.55      118.11     12.25 o 
  -5  -4  12       39.96       47.60      6.47 o 
  -4  -4  12       13.64       13.00      3.87 o 
  -3  -4  12       27.96       26.67      3.91 o 
  -2  -4  12     2232.98     2284.53     42.14 o 
  -1  -4  12      208.85      181.92      7.57 o 
   0  -4  12      251.82      250.86     14.87 o 
   1  -4  12     1245.63     1127.11     23.44 o 
   2  -4  12       51.64       46.87      9.62 o 
   3  -4  12        4.52        0.72      3.47 o 
   4  -4  12      583.05      572.56     18.27 o 
   5  -4  12        7.20       13.73      4.73 o 
  -6  -3  12       13.33       -3.94      6.12 o 
  -5  -3  12      166.61      158.43      9.84 o 
  -4  -3  12      840.02      835.95     22.21 o 
  -3  -3  12      129.98      149.68      7.08 o 
  -2  -3  12      256.79      272.41     10.58 o 
  -1  -3  12      120.34      104.78     11.81 o 
   0  -3  12      975.57     1010.85     38.28 o 
   1  -3  12      848.47      839.56     18.18 o 
   2  -3  12      218.42      198.69      7.76 o 
   3  -3  12     4859.54     4983.12     96.18 o 
   4  -3  12      335.57      362.52     11.26 o 
   5  -3  12        0.35        3.79      2.74 o 
   6  -3  12      433.53      431.58     19.54 o 
  -6  -2  12      150.31      145.23     13.56 o 
  -5  -2  12        1.68        3.06      3.91 o 
  -4  -2  12       59.45       52.46      5.50 o 
  -3  -2  12     3916.33     3981.21     76.33 o 
  -2  -2  12      670.30      702.63     25.59 o 
  -1  -2  12       51.75       40.76      3.91 o 
   0  -2  12       52.66       48.13      4.17 o 
   1  -2  12      162.49      149.88      5.69 o 
   2  -2  12      568.05      559.70     12.50 o 
   3  -2  12     2702.90     2739.18     55.21 o 
   4  -2  12       86.49       75.88      4.10 o 
   5  -2  12      772.34      817.73     19.40 o 
   6  -2  12       40.83       45.17      4.41 o 
  -6  -1  12      959.66      953.63     44.62 o 
  -5  -1  12       21.36       22.33      4.90 o 
  -4  -1  12     2716.61     2928.08     60.98 o 
  -3  -1  12      797.07      751.00     19.12 o 
  -2  -1  12        8.78       16.19      3.27 o 
  -1  -1  12      945.05      926.96     21.22 o 
   0  -1  12      381.71      422.00     26.25 o 
   1  -1  12      287.65      277.37      7.25 o 
   2  -1  12     2339.11     2250.60     39.41 o 
   3  -1  12      177.44      168.01      5.78 o 
   4  -1  12       67.01      190.18     10.39 o 
   5  -1  12      405.70      400.71     11.76 o 
   6  -1  12       45.28       42.62      4.20 o 
  -6   0  12        3.15       -1.31      7.44 o 
  -5   0  12      188.25      201.76      9.14 o 
  -4   0  12     1624.97     1638.88     38.43 o 
  -3   0  12      776.26      790.62     20.77 o 
  -2   0  12     2410.00     2433.89     49.61 o 
  -1   0  12      970.26      965.77     20.82 o 
   0   0  12      321.20      348.74     10.05 o 
   1   0  12      837.91      797.23     17.50 o 
   2   0  12      827.44      785.71     14.53 o 
   3   0  12      317.01      371.67      9.67 o 
   4   0  12     1672.86     1673.86     28.79 o 
   5   0  12       34.66       28.74      2.83 o 
   6   0  12      121.77      115.15      5.35 o 
   7   0  12       98.23      110.67     11.37 o 
  -6   1  12      165.22      151.79     14.44 o 
  -5   1  12       39.72       37.43      4.73 o 
  -4   1  12      232.45      250.90      9.25 o 
  -3   1  12      642.51      638.33     17.74 o 
  -2   1  12     1060.12     1032.19     24.17 o 
  -1   1  12      224.05      212.56      7.87 o 
   0   1  12      216.91      209.91      7.44 o 
   1   1  12      894.97      875.43     16.82 o 
   2   1  12       67.08       76.27      8.31 o 
   3   1  12      457.77      434.04     11.52 o 
   4   1  12     1086.06     1063.62     21.74 o 
   5   1  12       15.19       13.56      2.19 o 
   6   1  12      188.89      175.42      6.12 o 
   7   1  12       15.33       23.18      7.00 o 
  -6   2  12      432.66      434.82     25.81 o 
  -5   2  12      154.30      139.54     12.25 o 
  -4   2  12        2.23       -1.08      7.22 o 
  -3   2  12       31.79       24.41      5.25 o 
  -2   2  12      912.22      973.56     30.18 o 
  -1   2  12      825.59      827.30     16.92 o 
   0   2  12      321.41      303.10     10.26 o 
   1   2  12      113.75      108.27     10.94 o 
   2   2  12      520.29      539.81     11.56 o 
   3   2  12     1227.64     1236.37     20.80 o 
   4   2  12      171.36      188.77      6.12 o 
   5   2  12       17.46       18.37      1.75 o 
   6   2  12      269.51      275.59     12.69 o 
   7   2  12       43.80       37.18      8.31 o 
  -5   3  12      101.95       90.55     11.81 o 
  -4   3  12      908.69      922.85     25.81 o 
  -3   3  12      379.00      386.68     20.78 o 
  -2   3  12      470.35      440.90     13.45 o 
  -1   3  12      322.27      301.85      9.28 o 
   0   3  12      916.99      943.50     18.17 o 
   1   3  12        5.68        5.25      3.28 o 
   2   3  12       29.44       30.00      2.64 o 
   3   3  12      361.74      404.39      9.14 o 
   4   3  12      396.95      378.66     12.47 o 
   5   3  12      133.35      123.80      7.87 o 
   6   3  12       19.29       28.43      6.56 o 
   7   3  12        5.83       -5.69      6.12 o 
  -5   4  12        1.10       -3.06      7.44 o 
  -4   4  12       25.13       22.06      6.03 o 
  -3   4  12      996.60      994.96     37.62 o 
  -2   4  12     2654.01     2607.49     55.20 o 
  -1   4  12     1061.21     1046.84     23.50 o 
   0   4  12      679.18      707.26     14.69 o 
   1   4  12      589.99      545.89     13.50 o 
   2   4  12      275.42      276.30      7.44 o 
   3   4  12      901.53      880.75     16.16 o 
   4   4  12       11.16       27.53      4.59 o 
   5   4  12       87.99       83.99      6.56 o 
   6   4  12      412.24      408.14     15.75 o 
   7   4  12        0.07        7.44      5.25 o 
  -5   5  12        8.95        6.12      7.44 o 
  -4   5  12      103.23      100.81      8.91 o 
  -3   5  12      539.37      525.70     20.78 o 
  -2   5  12      184.03      182.20      9.86 o 
  -1   5  12      122.94      141.01      6.95 o 
   0   5  12      298.52      233.91      7.35 o 
   1   5  12      208.53      169.13      5.85 o 
   2   5  12      473.00      453.38     11.53 o 
   3   5  12     1211.71     1183.64     22.39 o 
   4   5  12       11.74        7.64      2.41 o 
   5   5  12      119.29      115.49      7.00 o 
   6   5  12        6.33       17.06      4.37 o 
   7   5  12       86.13       85.74      8.31 o 
  -4   6  12      164.60      156.17     14.87 o 
  -3   6  12       33.51       28.00      7.44 o 
  -2   6  12      213.32      202.40     15.75 o 
  -1   6  12       22.60       16.21      3.24 o 
   0   6  12       25.94       32.51      4.37 o 
   1   6  12        4.87        3.72      2.84 o 
   2   6  12      891.68      856.27     19.85 o 
   3   6  12        2.04        9.29      2.58 o 
   4   6  12       15.31       12.82      2.84 o 
   5   6  12        0.07       -0.44      3.06 o 
   6   6  12        5.14        6.12      3.94 o 
   7   6  12       20.76       14.00      5.25 o 
  -4   7  12       52.44       66.93     11.37 o 
  -3   7  12        0.15       -5.25      5.25 o 
  -2   7  12      122.75      130.99     14.44 o 
  -1   7  12      173.33      155.95      7.03 o 
   0   7  12      230.49      221.58     12.47 o 
   1   7  12       35.79       20.89      5.03 o 
   2   7  12       79.17       61.14      3.67 o 
   3   7  12      897.44      860.45     20.18 o 
   4   7  12       47.95       51.75      2.93 o 
   5   7  12       30.78       32.37      3.94 o 
   6   7  12      201.99      221.78     10.06 o 
   7   7  12       68.07       63.43     10.50 o 
  -3   8  12      571.38      686.79     34.12 o 
  -2   8  12       35.82       35.20      5.98 o 
  -1   8  12        0.19       -4.00      4.16 o 
   0   8  12       57.86       59.43      5.25 o 
   1   8  12        2.86        7.54      4.37 o 
   2   8  12       77.79       64.20      3.67 o 
   3   8  12      225.40      199.28      6.57 o 
   4   8  12      358.23      370.51     17.94 o 
   5   8  12       48.08       53.81      3.06 o 
   6   8  12       40.78       36.31      6.56 o 
   7   8  12       11.36        0.44      5.69 o 
  -2   9  12        0.28        5.09      4.83 o 
  -1   9  12      668.38      740.60     28.56 o 
   0   9  12       58.47       54.32      6.34 o 
   1   9  12        2.30        1.81      2.41 o 
   2   9  12      198.52      214.04     11.81 o 
   3   9  12       14.46       13.31      3.94 o 
   4   9  12      189.91      179.39     17.72 o 
   5   9  12      208.49      191.62      7.57 o 
   6   9  12       38.87       37.18      7.87 o 
  -1  10  12      338.48      343.95     28.00 o 
   0  10  12       75.65       73.19      6.78 o 
   1  10  12      222.93      219.27      8.93 o 
   2  10  12      313.46      321.30     10.71 o 
   3  10  12       20.58       14.70      3.05 o 
   4  10  12      177.89      192.57      8.09 o 
   5  10  12      177.45      193.20      8.17 o 
   6  10  12        9.46        3.94      9.19 o 
   0  11  12       64.08       66.23      7.88 o 
   1  11  12      313.41      286.54     11.67 o 
   2  11  12       28.54       26.26     13.12 o 
   3  11  12        8.42        9.53      5.17 o 
   4  11  12      212.80      220.76     13.29 o 
   5  11  12      105.48       68.24     16.19 o 
   2  12  12       95.20       88.54     10.81 o 
   3  12  12        4.08       16.76      6.39 o 
  -2 -10  13       61.37       48.09     11.37 o 
  -4  -9  13        7.87        4.96      5.54 o 
  -3  -9  13     1299.80     1406.63     60.90 o 
  -2  -9  13       63.02       73.78      7.35 o 
  -1  -9  13      125.15      124.27     27.56 o 
   0  -9  13      806.42      811.59     39.81 o 
   1  -9  13       30.07       30.79      7.42 o 
  -5  -8  13       38.87       22.75      7.00 o 
  -4  -8  13      130.87      136.63     12.67 o 
  -3  -8  13      273.82      258.91     13.77 o 
  -2  -8  13      102.17       95.33      7.66 o 
  -1  -8  13      680.28      711.93     35.43 o 
   0  -8  13      179.72      179.01     13.92 o 
   1  -8  13       12.98       10.81      6.78 o 
   2  -8  13      755.78      760.12     44.84 o 
  -5  -7  13      108.43       92.30     10.50 o 
  -4  -7  13        8.85        6.81      4.20 o 
  -3  -7  13      549.72      570.08     22.09 o 
  -2  -7  13       53.93       56.84      6.03 o 
  -1  -7  13       80.66       86.14      6.95 o 
   0  -7  13        8.59        9.93      3.09 o 
   1  -7  13      147.38      148.58      9.03 o 
   2  -7  13      453.03      515.05     22.01 o 
   3  -7  13      267.51      269.81     20.78 o 
  -6  -6  13       10.43       -0.87      8.31 o 
  -5  -6  13       29.73       45.49      8.75 o 
  -4  -6  13      194.22      184.24     10.59 o 
  -3  -6  13      228.47      249.20     17.06 o 
  -2  -6  13      118.76      114.61      6.41 o 
  -1  -6  13       23.03       12.35      5.25 o 
   0  -6  13      342.44      318.11      9.95 o 
   1  -6  13       76.18       65.64      4.56 o 
   2  -6  13      175.88      179.33     19.03 o 
   3  -6  13      229.25      220.21     11.17 o 
   4  -6  13       81.13       66.09      8.08 o 
  -6  -5  13       18.65       12.25      6.56 o 
  -5  -5  13      117.05      110.67     10.94 o 
  -4  -5  13      406.25      358.56     26.47 o 
  -3  -5  13       38.26       60.84      7.22 o 
  -2  -5  13     1446.98     1437.06     30.75 o 
  -1  -5  13      518.03      482.08     15.15 o 
   0  -5  13      293.19      288.52      9.54 o 
   1  -5  13      198.97      185.33      7.20 o 
   2  -5  13       11.40       12.66      5.47 o 
   3  -5  13       40.45       35.02      5.10 o 
   4  -5  13       17.48       13.60      5.34 o 
  -6  -4  13      372.74      413.38     32.81 o 
  -5  -4  13        1.42        5.25      5.25 o 
  -4  -4  13       38.49       37.05      5.48 o 
  -3  -4  13       95.00       86.64     12.69 o 
  -2  -4  13      920.27      837.72     19.42 o 
  -1  -4  13      224.35      224.08      8.81 o 
   0  -4  13     1096.74     1150.56     48.34 o 
   1  -4  13      804.34      836.98     17.65 o 
   2  -4  13      395.97      388.59     10.72 o 
   3  -4  13      455.91      501.09     13.87 o 
   4  -4  13        1.96        6.05      3.55 o 
   5  -4  13      151.00      145.96     17.06 o 
  -6  -3  13        3.43        4.81      6.56 o 
  -5  -3  13       26.88       23.62      5.69 o 
  -4  -3  13      447.93      418.49     13.87 o 
  -3  -3  13      104.01       94.52     14.22 o 
  -2  -3  13      343.79      333.77     15.31 o 
  -1  -3  13      228.10      190.42     18.37 o 
   0  -3  13      447.51      417.58     17.28 o 
   1  -3  13       94.48       95.09      8.97 o 
   2  -3  13       58.37       60.63      6.78 o 
   3  -3  13        7.48       10.41      7.87 o 
   4  -3  13      193.06      189.54      7.97 o 
   5  -3  13       17.35       12.37      5.03 o 
  -6  -2  13       98.66       60.80     10.94 o 
  -5  -2  13        0.93        5.69      4.81 o 
  -4  -2  13       46.93       46.77      8.75 o 
  -3  -2  13      378.81      353.29     19.47 o 
  -2  -2  13        4.49        2.58      3.06 o 
  -1  -2  13      315.01      334.08      9.92 o 
   0  -2  13      430.73      385.16     13.33 o 
   1  -2  13        3.44        2.62      2.10 o 
   2  -2  13     1468.44     1500.58     30.78 o 
   3  -2  13       30.30       23.78      3.15 o 
   4  -2  13       91.21       87.40     12.90 o 
   5  -2  13      239.84      230.38     10.50 o 
   6  -2  13      131.12      137.20      9.22 o 
  -6  -1  13       24.06        7.00      7.00 o 
  -5  -1  13      602.39      584.86     27.12 o 
  -4  -1  13       47.91       42.62     20.56 o 
  -3  -1  13       18.25       15.22      4.04 o 
  -2  -1  13     1045.39     1043.74     28.00 o 
  -1  -1  13        1.22        2.92      2.74 o 
   0  -1  13      384.60      394.53     11.26 o 
   1  -1  13      146.28      146.05      7.44 o 
   2  -1  13      457.99      422.53     11.87 o 
   3  -1  13      175.18      181.65     10.72 o 
   4  -1  13      826.80      816.98     19.33 o 
   5  -1  13       37.39       32.99      7.00 o 
   6  -1  13       54.69       59.90      5.54 o 
  -6   0  13      237.56      191.16     16.19 o 
  -5   0  13     1061.67     1080.49     42.87 o 
  -4   0  13      163.35      142.76     15.75 o 
  -3   0  13      934.85      943.05     24.20 o 
  -2   0  13     1296.03     1325.69     33.46 o 
  -1   0  13        4.03        2.75      3.28 o 
   0   0  13      587.78      615.82     15.39 o 
   1   0  13      133.21      135.55      5.25 o 
   2   0  13     1772.92     1795.97     41.34 o 
   3   0  13      842.30      828.66     17.71 o 
   4   0  13       61.70       59.30     10.28 o 
   5   0  13       58.55       62.55      5.69 o 
   6   0  13       59.48       72.53      6.78 o 
  -6   1  13       25.24        9.62      7.44 o 
  -5   1  13       99.15       80.93     10.50 o 
  -4   1  13     1725.49     1734.53     40.58 o 
  -3   1  13     1659.34     1661.90     39.07 o 
  -2   1  13      952.20      932.19     22.79 o 
  -1   1  13      115.55      102.86     13.34 o 
   0   1  13     1064.27     1072.98     27.48 o 
   1   1  13      162.01      151.81      5.47 o 
   2   1  13     2521.21     2561.17     45.71 o 
   3   1  13     3111.53     3051.23     52.60 o 
   4   1  13      700.48      722.07     15.73 o 
   5   1  13        0.20       -1.75      1.75 o 
   6   1  13        0.42        3.06      1.75 o 
   7   1  13       92.74       90.99     10.94 o 
  -5   2  13       66.81       58.62     10.50 o 
  -4   2  13      251.53      240.24     11.12 o 
  -3   2  13       57.21       48.43      5.23 o 
  -2   2  13     2108.57     2112.35     45.28 o 
  -1   2  13        2.26       61.31     15.53 o 
   0   2  13     2259.17     2343.93     74.58 o 
   1   2  13      159.68      162.24      8.31 o 
   2   2  13     1637.82     1599.66     30.06 o 
   3   2  13       18.78       22.01      2.35 o 
   4   2  13      595.54      620.94     12.85 o 
   5   2  13      625.47      606.73     14.44 o 
   6   2  13        8.40       10.50      5.25 o 
   7   2  13        6.42       -1.75      6.56 o 
  -5   3  13        2.16       -0.44      6.12 o 
  -4   3  13       63.94       58.62      8.31 o 
  -3   3  13      231.65      211.41      9.53 o 
  -2   3  13       30.38       27.97      3.86 o 
  -1   3  13       51.01       37.40      3.86 o 
   0   3  13      350.26      341.66     11.37 o 
   1   3  13      611.32      617.31     17.94 o 
   2   3  13     1677.14     1713.52     31.21 o 
   3   3  13      717.27      714.58     14.47 o 
   4   3  13      378.66      378.60      8.54 o 
   5   3  13      171.09      176.29      4.81 o 
   6   3  13      121.89      123.36      8.75 o 
   7   3  13      148.30      142.61     13.56 o 
  -5   4  13       59.24       51.18     10.94 o 
  -4   4  13      102.98      108.05     11.37 o 
  -3   4  13        2.68        0.41      4.43 o 
  -2   4  13      549.67      535.55     16.08 o 
  -1   4  13       63.57       57.98     12.03 o 
   0   4  13      229.16      212.35      7.25 o 
   1   4  13      192.02      206.25      7.54 o 
   2   4  13      268.98      267.65     10.94 o 
   3   4  13       23.83       20.19      2.30 o 
   4   4  13      506.01      500.71     11.06 o 
   5   4  13      128.88      122.48     10.06 o 
   6   4  13       45.33       44.18      6.56 o 
   7   4  13       89.58       80.05      9.19 o 
  -4   5  13       37.69        8.75      7.00 o 
  -3   5  13        7.78       16.53      5.91 o 
  -2   5  13      105.63       92.73      6.64 o 
  -1   5  13      466.83      404.53     13.12 o 
   0   5  13     2482.92     2472.53     44.63 o 
   1   5  13      529.58      546.63     14.87 o 
   2   5  13      397.91      355.98     23.62 o 
   3   5  13      207.93      211.96      7.35 o 
   4   5  13      537.54      536.62     10.92 o 
   5   5  13       78.25       96.68      7.00 o 
   6   5  13      113.04       93.61      7.44 o 
   7   5  13        1.72       13.12      5.69 o 
  -4   6  13       93.00       70.43     11.37 o 
  -3   6  13       95.82       77.43      9.62 o 
  -2   6  13       21.31       21.40      4.48 o 
  -1   6  13       15.70       21.47      3.24 o 
   0   6  13      542.47      554.26     14.26 o 
   1   6  13      782.22      718.78     28.43 o 
   2   6  13     1439.87     1417.19     31.39 o 
   3   6  13      161.57      154.31      6.78 o 
   4   6  13     1144.39     1185.98     21.76 o 
   5   6  13      534.77      536.31     18.81 o 
   6   6  13      338.58      343.83     15.31 o 
   7   6  13      254.57      251.53     14.00 o 
  -3   7  13       11.05       11.81      7.00 o 
  -2   7  13        0.79        1.75      4.81 o 
  -1   7  13      130.64      110.87      9.19 o 
   0   7  13       60.19       63.79      4.30 o 
   1   7  13        7.90        2.32      1.99 o 
   2   7  13      628.80      612.20     19.68 o 
   3   7  13     1188.94     1236.55     26.16 o 
   4   7  13      766.78      774.94     18.87 o 
   5   7  13       47.87       40.68      4.37 o 
   6   7  13      221.54      225.28     11.81 o 
   7   7  13       25.13       40.68      8.75 o 
  -3   8  13      452.65      439.63     26.25 o 
  -2   8  13      132.63      139.12     19.25 o 
  -1   8  13        6.13        3.46      3.24 o 
   0   8  13       18.42       20.61      3.36 o 
   1   8  13      403.32      377.31     14.22 o 
   2   8  13        0.78        4.16      4.59 o 
   3   8  13      245.90      235.93      8.97 o 
   4   8  13      115.43       97.38      7.22 o 
   5   8  13        7.39        6.56      1.75 o 
   6   8  13       31.31       44.18      9.19 o 
  -2   9  13      184.69      202.97     15.75 o 
  -1   9  13        2.23        3.50      3.40 o 
   0   9  13       88.53       89.44      9.62 o 
   1   9  13        3.08        4.81      3.50 o 
   2   9  13      203.54      212.66      7.57 o 
   3   9  13       80.90       76.22      3.56 o 
   4   9  13       68.42       66.69      7.22 o 
   5   9  13      129.17      136.48     11.37 o 
   6   9  13      251.82      267.28     18.81 o 
  -1  10  13       42.82       42.82     19.68 o 
   0  10  13        0.03        1.80      3.86 o 
   1  10  13      313.45      319.91     11.83 o 
   2  10  13       49.46       46.88     10.28 o 
   3  10  13       70.46       62.38      7.73 o 
   4  10  13       11.45        9.31      3.09 o 
   5  10  13        6.11       20.12     13.12 o 
   1  11  13       10.78       17.94      9.19 o 
   2  11  13        8.94        2.72      6.36 o 
   3  11  13     1106.50     1047.91     46.77 o 
   4  11  13        6.77        9.22      4.41 o 
  -3  -9  14        1.54        5.91      6.50 o 
  -2  -9  14       24.55       22.30      6.57 o 
  -1  -9  14      669.81      713.24     52.93 o 
   0  -9  14        3.26       -7.75      7.75 o 
  -4  -8  14      569.76      567.47     28.46 o 
  -3  -8  14        0.58       24.05     18.59 o 
  -2  -8  14     1350.38     1514.81     50.90 o 
  -1  -8  14      775.02      816.06     48.12 o 
   0  -8  14        2.49       -2.47      6.42 o 
   1  -8  14      888.22      975.73     45.73 o 
   2  -8  14        6.54        4.35      6.91 o 
  -5  -7  14       27.63       17.06      7.87 o 
  -4  -7  14       23.33       26.68      7.00 o 
  -3  -7  14        6.38        5.67      7.22 o 
  -2  -7  14      618.76      659.11     20.08 o 
  -1  -7  14        0.41        5.69      5.63 o 
   0  -7  14      607.13      707.75     23.65 o 
   1  -7  14     1188.69     1273.64     53.96 o 
   2  -7  14       71.64       67.62      8.20 o 
   3  -7  14      211.14      207.08     19.03 o 
  -5  -6  14       29.28       16.62      7.00 o 
  -4  -6  14      791.11      788.27     37.18 o 
  -3  -6  14       38.27       28.75      5.25 o 
  -2  -6  14        0.02        5.09      5.25 o 
  -1  -6  14      108.30      125.92      9.46 o 
   0  -6  14       56.67       61.34      4.61 o 
   1  -6  14        0.92        1.02      2.74 o 
   2  -6  14        8.21        5.46      4.79 o 
   3  -6  14      886.70      908.69     32.27 o 
  -5  -5  14        0.53       -6.12      6.12 o 
  -4  -5  14      254.20      239.12     12.45 o 
  -3  -5  14      274.89      257.62     19.03 o 
  -2  -5  14      301.42      279.89      9.96 o 
  -1  -5  14       75.28       77.35      6.16 o 
   0  -5  14        1.41       -2.58      2.58 o 
   1  -5  14      216.84      239.20      8.49 o 
   2  -5  14        0.18        1.50      3.24 o 
   3  -5  14       27.68       28.02      5.29 o 
   4  -5  14       19.85       17.30      9.41 o 
  -5  -4  14       16.56       12.25      7.44 o 
  -4  -4  14       28.04       19.56      4.65 o 
  -3  -4  14       64.14       67.90      6.08 o 
  -2  -4  14       26.71       36.32      6.12 o 
  -1  -4  14       48.35       53.64      5.67 o 
   0  -4  14       69.76       70.86      4.61 o 
   1  -4  14      375.95      356.24     10.27 o 
   2  -4  14      698.39      687.58     16.70 o 
   3  -4  14      134.83      147.70      9.62 o 
   4  -4  14        0.01        0.74     12.25 o 
   5  -4  14       52.72       49.72      6.64 o 
  -6  -3  14        0.05       -6.56      6.56 o 
  -5  -3  14      109.49       92.74     10.06 o 
  -4  -3  14       12.23        3.84      3.95 o 
  -3  -3  14      212.96      200.55      9.46 o 
  -2  -3  14       13.02       10.14      4.81 o 
  -1  -3  14      217.49      219.18      8.09 o 
   0  -3  14        0.51       -1.45      2.42 o 
   1  -3  14        0.51        1.11      2.62 o 
   2  -3  14      603.63      667.29     16.71 o 
   3  -3  14      244.28      245.32     18.59 o 
   4  -3  14      720.04      693.35     19.18 o 
   5  -3  14      110.28      109.69     23.62 o 
  -6  -2  14       97.08       98.86     12.25 o 
  -5  -2  14       23.15       14.00      6.56 o 
  -4  -2  14      278.41      250.07     10.99 o 
  -3  -2  14       28.38       16.11      4.16 o 
  -2  -2  14      171.16      158.86     14.65 o 
  -1  -2  14       42.34       26.64      6.56 o 
   0  -2  14        4.98        2.62      3.94 o 
   1  -2  14       19.18       17.13      3.05 o 
   2  -2  14      412.31      404.87     11.04 o 
   3  -2  14       10.88       11.52      8.75 o 
   4  -2  14      196.59      216.31     14.44 o 
   5  -2  14      325.05      346.57     15.12 o 
   6  -2  14      260.62      229.89     12.90 o 
  -6  -1  14       32.80       27.12     10.94 o 
  -5  -1  14       41.05       36.75      8.31 o 
  -4  -1  14      271.44      258.59     11.31 o 
  -3  -1  14       27.04       22.07      4.10 o 
  -2  -1  14     1030.75      973.80     24.31 o 
  -1  -1  14       75.84       58.99      5.17 o 
   0  -1  14     1054.63     1080.75     22.27 o 
   1  -1  14      235.39      201.62     10.28 o 
   2  -1  14      205.31      203.12      9.41 o 
   3  -1  14      144.51      154.42      6.20 o 
   4  -1  14      196.57      185.86      8.97 o 
   5  -1  14       96.78      103.91      5.75 o 
   6  -1  14        2.79       -0.44      3.55 o 
  -5   0  14       20.86       14.44      7.00 o 
  -4   0  14       66.95       63.67     14.44 o 
  -3   0  14      990.12      999.00     25.21 o 
  -2   0  14      246.94      206.72      8.57 o 
  -1   0  14        0.54        0.71      6.34 o 
   0   0  14     1091.96     1135.66     25.67 o 
   1   0  14      152.92      140.69      5.66 o 
   2   0  14      274.17      280.44      8.33 o 
   3   0  14      198.84      197.65      9.62 o 
   4   0  14      554.78      614.00     16.39 o 
   5   0  14      169.74      178.95     10.94 o 
   6   0  14       13.23       16.15      3.94 o 
  -5   1  14      113.19      100.17     11.81 o 
  -4   1  14      448.48      481.24     15.64 o 
  -3   1  14       21.48       19.68      4.37 o 
  -2   1  14      991.03     1050.91     25.53 o 
  -1   1  14     2638.26     2668.12     57.31 o 
   0   1  14      330.33      360.17     10.95 o 
   1   1  14       36.01       31.90      3.77 o 
   2   1  14      229.70      232.53      7.25 o 
   3   1  14      279.30      259.30      8.08 o 
   4   1  14        0.80        1.80      2.30 o 
   5   1  14        2.11        5.69      2.62 o 
   6   1  14      137.02      196.41     14.44 o 
  -5   2  14        6.95       -0.44      7.44 o 
  -4   2  14        0.10       -4.50      4.50 o 
  -3   2  14      109.02      115.17      9.84 o 
  -2   2  14      125.88      125.46      6.61 o 
  -1   2  14     1398.28     1472.66     32.74 o 
   0   2  14        5.83        5.57      2.58 o 
   1   2  14     2545.90     2650.31     78.96 o 
   2   2  14      538.74      562.12     13.55 o 
   3   2  14      153.38      139.54      5.56 o 
   4   2  14     1827.40     1857.57     31.45 o 
   5   2  14        0.32        1.75      1.75 o 
   6   2  14       27.53       28.43      6.56 o 
   7   2  14       15.40       -1.75      8.31 o 
  -5   3  14      416.06      423.45     26.25 o 
  -4   3  14        8.38       13.56      8.31 o 
  -3   3  14      117.98      120.69     10.72 o 
  -2   3  14       29.48       40.63      4.61 o 
  -1   3  14       18.80       12.25      3.15 o 
   0   3  14      397.82      411.45     15.53 o 
   1   3  14      471.92      471.12     20.56 o 
   2   3  14      660.70      649.33     15.97 o 
   3   3  14      432.30      428.02     10.59 o 
   4   3  14     1194.92     1240.45     56.87 o 
   5   3  14        0.95       -0.44      1.31 o 
   6   3  14      876.38      927.82     42.43 o 
   7   3  14       19.45       14.44      8.75 o 
  -4   4  14        1.01       -4.37      7.44 o 
  -3   4  14      358.81      357.90     13.91 o 
  -2   4  14       20.87       21.57      4.69 o 
  -1   4  14      409.66      411.32     25.15 o 
   0   4  14       99.31       82.48      6.34 o 
   1   4  14      110.73       88.78      5.10 o 
   2   4  14      768.80      772.10     17.86 o 
   3   4  14      377.32      490.96     12.72 o 
   4   4  14       46.73       56.12      3.17 o 
   5   4  14       37.56       38.06      1.75 o 
   6   4  14      477.84      511.37     21.00 o 
   7   4  14        1.71       -2.62      5.69 o 
  -4   5  14        2.89        4.37      6.56 o 
  -3   5  14      556.70      584.90     23.95 o 
  -2   5  14        2.12       -2.84      3.40 o 
  -1   5  14      226.99      230.17     13.78 o 
   0   5  14     1179.29     1264.37     26.70 o 
   1   5  14      113.24      127.03      5.54 o 
   2   5  14        0.30        0.59      2.30 o 
   3   5  14      105.52       94.27      4.20 o 
   4   5  14      377.59      378.72      9.27 o 
   5   5  14        0.78       -3.50      3.50 o 
   6   5  14       47.21       35.87      5.69 o 
   7   5  14      148.71      120.73     11.81 o 
  -3   6  14        0.18        7.44      7.00 o 
  -2   6  14      136.71      152.92      8.66 o 
  -1   6  14      186.38      169.70      7.77 o 
   0   6  14        3.08        4.65      5.25 o 
   1   6  14      112.27      105.35      5.35 o 
   2   6  14      587.80      674.11     17.73 o 
   3   6  14       27.33       33.45      3.67 o 
   4   6  14       37.27       35.11      2.74 o 
   5   6  14       42.19       42.87      5.25 o 
   6   6  14        5.96        2.19      4.81 o 
   7   6  14        4.62        0.00      9.19 o 
  -3   7  14       21.45        9.62      7.87 o 
  -2   7  14        6.45        2.22      4.61 o 
  -1   7  14        2.70        1.31      5.25 o 
   0   7  14      172.33      183.61      8.53 o 
   1   7  14       47.47       26.96      3.55 o 
   2   7  14       12.92       10.90      2.73 o 
   3   7  14      210.89      198.76     11.59 o 
   4   7  14      128.04      137.12      5.78 o 
   5   7  14      190.12      188.54      5.25 o 
   6   7  14      307.75      292.21     14.00 o 
  -2   8  14       20.75       24.41      6.08 o 
  -1   8  14      118.49      113.95      7.73 o 
   0   8  14      270.68      292.97     22.09 o 
   1   8  14      117.49      113.93     10.06 o 
   2   8  14       16.10       12.60      2.93 o 
   3   8  14       98.37      109.09      7.44 o 
   4   8  14       62.49       64.90      4.20 o 
   5   8  14      167.90      169.73     20.12 o 
   6   8  14       70.52       52.93      9.19 o 
  -1   9  14      362.40      357.24     18.99 o 
   0   9  14      299.21      293.64     11.45 o 
   1   9  14      201.78      192.81      8.40 o 
   2   9  14       85.66       92.87      7.22 o 
   3   9  14       50.57       57.13      5.47 o 
   4   9  14        2.23        0.44      3.71 o 
   5   9  14       53.45       42.43      7.44 o 
   6   9  14       16.37        2.62      7.87 o 
   0  10  14        4.41       11.51      4.48 o 
   1  10  14      295.31      253.38     11.29 o 
   2  10  14       12.05        9.23      6.78 o 
   3  10  14      184.56      190.02     13.12 o 
   4  10  14      334.43      368.82     13.56 o 
   2  11  14       85.75       68.62     18.37 o 
   3  11  14       66.37       55.12      7.42 o 
  -3  -8  15       32.14       19.75      9.62 o 
  -2  -8  15      167.81      177.73     11.81 o 
  -1  -8  15      144.90      140.35     13.29 o 
   0  -8  15      271.54      271.01     18.87 o 
   1  -8  15      103.82       95.41     11.33 o 
  -4  -7  15      238.32      240.16     17.94 o 
  -3  -7  15     1478.59     1557.54     65.70 o 
  -2  -7  15      157.52      164.39     10.68 o 
  -1  -7  15       38.05       36.49     11.15 o 
   0  -7  15     1153.02     1336.05     54.68 o 
   1  -7  15       44.70       34.62     10.28 o 
   2  -7  15      235.66      221.38     17.78 o 
  -4  -6  15      327.53      274.71     18.81 o 
  -3  -6  15       28.94       49.43      8.31 o 
  -2  -6  15      122.37      106.43     16.84 o 
  -1  -6  15      528.84      556.49     21.36 o 
   0  -6  15      200.31      200.50     19.90 o 
   1  -6  15       19.18       36.68      5.25 o 
   2  -6  15     1230.43     1351.34     57.52 o 
   3  -6  15       44.01       39.45      8.28 o 
  -5  -5  15        0.08       -3.94      5.69 o 
  -4  -5  15      393.51      416.01     23.62 o 
  -3  -5  15      793.93      814.72     27.57 o 
  -2  -5  15      564.29      517.92     13.65 o 
  -1  -5  15      154.26      163.01      8.97 o 
   0  -5  15      487.71      518.40     15.13 o 
   1  -5  15      102.80       96.51      5.56 o 
   2  -5  15      360.26      355.67     13.13 o 
   3  -5  15      111.77      105.49     15.53 o 
   4  -5  15      148.65      145.47     10.59 o 
  -5  -4  15      430.62      451.44     27.56 o 
  -4  -4  15      636.51      580.05     29.75 o 
  -3  -4  15        6.47       -1.75      3.98 o 
  -2  -4  15      729.33      751.67     21.96 o 
  -1  -4  15      292.60      294.85     11.60 o 
   0  -4  15      690.15      661.39     17.85 o 
   1  -4  15       71.37       77.82      5.17 o 
   2  -4  15     1226.17     1284.70     28.89 o 
   3  -4  15      107.43      101.17      7.88 o 
   4  -4  15       62.16       63.55      7.22 o 
  -5  -3  15        4.46        0.00      6.12 o 
  -4  -3  15        3.22       -6.12      6.12 o 
  -3  -3  15      535.94      562.97     18.82 o 
  -2  -3  15     1238.64     1269.28     33.42 o 
  -1  -3  15       71.20       85.06      5.24 o 
   0  -3  15       56.58       56.89      4.61 o 
   1  -3  15       41.13       42.78      6.12 o 
   2  -3  15      103.94       99.47     11.59 o 
   3  -3  15      488.39      492.35     19.25 o 
   4  -3  15       71.36       59.63     10.28 o 
   5  -3  15        0.30        4.70      8.97 o 
  -5  -2  15        0.64       -8.75      8.75 o 
  -4  -2  15      103.31       76.12      9.62 o 
  -3  -2  15      209.15      208.06     12.03 o 
  -2  -2  15       43.26       31.68      7.00 o 
  -1  -2  15       31.91       32.38      4.04 o 
   0  -2  15        0.07       -2.73      2.73 o 
   1  -2  15      225.95      244.81     14.65 o 
   2  -2  15       17.12       22.06      3.94 o 
   3  -2  15      272.87      260.99      9.03 o 
   4  -2  15        9.72        9.41      3.71 o 
   5  -2  15       78.37       73.05      6.83 o 
  -5  -1  15       96.16       96.24     11.81 o 
  -4  -1  15      452.39      425.20     20.56 o 
  -3  -1  15      371.41      374.63     21.43 o 
  -2  -1  15       12.62        9.97      5.69 o 
  -1  -1  15        8.90        7.52      3.48 o 
   0  -1  15      355.65      343.13     10.08 o 
   1  -1  15       18.50       23.90      7.22 o 
   2  -1  15      220.35      222.06      7.87 o 
   3  -1  15       39.74       40.99      3.94 o 
   4  -1  15        6.86       -1.20     13.12 o 
   5  -1  15        1.96       -2.19      2.78 o 
   6  -1  15        0.36        3.94      5.69 o 
  -5   0  15      187.91      175.42     15.75 o 
  -4   0  15      266.85      244.09     15.75 o 
  -3   0  15      927.34      912.38     25.09 o 
  -2   0  15     1443.42     1424.25     34.26 o 
  -1   0  15        3.95       11.44      3.23 o 
   0   0  15        0.19       23.75      3.71 o 
   1   0  15       29.85       22.15      2.91 o 
   2   0  15     1429.92     1400.55     28.17 o 
   3   0  15        3.17        6.19      3.06 o 
   4   0  15      426.13      443.99     14.20 o 
   5   0  15       48.38       44.93      4.80 o 
   6   0  15      120.89      111.11     12.25 o 
  -5   1  15        1.44        9.62      7.44 o 
  -4   1  15       67.35       60.80      9.62 o 
  -3   1  15      191.68      192.94     10.94 o 
  -2   1  15      930.89      884.58     24.26 o 
  -1   1  15      718.09      762.46     23.47 o 
   0   1  15     1910.75     1905.34     45.97 o 
   1   1  15      157.96      146.63      6.09 o 
   2   1  15      595.79      551.18     15.75 o 
   3   1  15      650.84      646.95     15.55 o 
   4   1  15      633.96      628.07     26.90 o 
   5   1  15        1.15       -0.55      6.34 o 
   6   1  15      217.18      203.85     15.31 o 
  -5   2  15      202.27      202.54     17.94 o 
  -4   2  15        1.85       -6.56      6.56 o 
  -3   2  15        8.33        7.39      5.47 o 
  -2   2  15        0.39       10.34      9.62 o 
  -1   2  15      119.51      122.50      6.57 o 
   0   2  15      368.39      381.04     13.56 o 
   1   2  15       54.66       59.75      4.04 o 
   2   2  15     1565.13     1533.46     31.40 o 
   3   2  15     1131.20     1131.89     23.02 o 
   4   2  15      156.36      137.02     11.81 o 
   5   2  15      262.99      266.92     16.19 o 
   6   2  15      115.55       89.24     10.06 o 
  -4   3  15      123.50      127.30     12.69 o 
  -3   3  15      564.63      594.98     22.14 o 
  -2   3  15      228.49      207.75      8.40 o 
  -1   3  15        2.94        4.08      5.47 o 
   0   3  15      492.73      522.86     13.74 o 
   1   3  15      804.33      829.57     20.86 o 
   2   3  15       12.52       21.66      3.50 o 
   3   3  15     1187.54     1214.62     24.89 o 
   4   3  15      718.33      693.38     15.86 o 
   5   3  15      343.95      338.02      9.43 o 
   6   3  15        2.55        4.37      7.44 o 
  -4   4  15       79.91       71.74     11.81 o 
  -3   4  15        3.58       22.76     11.37 o 
  -2   4  15      158.64      159.56     11.59 o 
  -1   4  15       27.23       31.46      4.48 o 
   0   4  15       79.72       68.40     10.28 o 
   1   4  15        1.49        7.00      4.59 o 
   2   4  15      458.74      444.61     14.87 o 
   3   4  15       53.53       38.06      3.31 o 
   4   4  15      579.77      598.40     13.68 o 
   5   4  15     1295.30     1404.20     28.43 o 
   6   4  15       57.85       59.49      9.19 o 
  -4   5  15      527.81      474.19     41.56 o 
  -3   5  15       61.84       25.24      7.35 o 
  -2   5  15        1.41       -5.33      8.09 o 
  -1   5  15     1195.67     1204.15     31.39 o 
   0   5  15      739.33      766.25     18.37 o 
   1   5  15      152.33      134.67      6.09 o 
   2   5  15      222.06      185.96      7.66 o 
   3   5  15      522.46      548.51     12.78 o 
   4   5  15       72.75       67.37      3.91 o 
   5   5  15        1.71       -0.87      0.87 o 
   6   5  15      179.77      177.16     11.37 o 
  -3   6  15        1.97        2.19      7.87 o 
  -2   6  15     1004.80     1054.01     35.65 o 
  -1   6  15      261.30      264.45      9.77 o 
   0   6  15        8.99       34.41      9.84 o 
   1   6  15     2171.69     2277.39     44.00 o 
   2   6  15      396.06      376.78     12.90 o 
   3   6  15      807.45      820.55     33.68 o 
   4   6  15       72.56       59.21      3.94 o 
   5   6  15      144.88      154.42      9.62 o 
   6   6  15      105.39       97.99      8.31 o 
  -2   7  15      160.29      158.68     20.34 o 
  -1   7  15        8.79       15.97      4.41 o 
   0   7  15      477.23      427.97     13.13 o 
   1   7  15      212.41      247.93      8.93 o 
   2   7  15      195.30      208.94     15.53 o 
   3   7  15      693.22      713.67     17.00 o 
   4   7  15      268.14      290.45     10.19 o 
   5   7  15      179.87      177.60     10.06 o 
   6   7  15        8.50       16.19      7.87 o 
  -2   8  15       10.02        8.49      5.67 o 
  -1   8  15      114.28      109.02      9.45 o 
   0   8  15      212.43      205.03      9.90 o 
   1   8  15        6.01        2.82      3.72 o 
   2   8  15       13.46       17.25      8.97 o 
   3   8  15       54.09       66.60      5.42 o 
   4   8  15       80.33       75.51      4.83 o 
   5   8  15      208.05      150.48     19.68 o 
   6   8  15      154.51      128.61     13.56 o 
  -1   9  15       93.72       79.92     16.19 o 
   0   9  15      137.10      132.98      9.03 o 
   1   9  15        7.93       11.37      4.17 o 
   2   9  15       13.70       11.85      3.55 o 
   3   9  15        0.48        0.19      2.42 o 
   4   9  15       60.99       66.29      6.81 o 
   5   9  15       22.31       14.44      8.31 o 
   1  10  15      382.02      399.39     23.62 o 
   2  10  15      212.46      231.89     19.90 o 
   3  10  15      116.55      117.78     10.50 o 
   4  10  15        3.41        5.25      3.50 o 
  -1  -8  16        1.23        1.31      5.69 o 
  -3  -7  16      288.28      251.62     15.54 o 
  -2  -7  16        2.03        1.72      5.35 o 
  -1  -7  16      196.65      216.01     13.43 o 
   0  -7  16      296.46      302.70     21.50 o 
   1  -7  16       37.40       33.67     10.28 o 
  -4  -6  16       17.78        9.19      9.62 o 
  -3  -6  16       71.84       60.37      9.62 o 
  -2  -6  16      920.90      929.35     33.42 o 
  -1  -6  16      222.25      253.86     11.57 o 
   0  -6  16      177.49      152.79     11.59 o 
   1  -6  16      780.23      841.20     39.13 o 
   2  -6  16       14.80        7.04      6.60 o 
  -4  -5  16      283.04      293.96     20.56 o 
  -3  -5  16        0.21       -0.44      6.12 o 
  -2  -5  16      293.98      314.52     18.81 o 
  -1  -5  16       80.69       89.10     10.94 o 
   0  -5  16      342.26      332.38     17.06 o 
   1  -5  16      338.18      377.73     14.38 o 
   2  -5  16        4.23        3.31      4.81 o 
   3  -5  16      762.84      760.41     31.13 o 
  -4  -4  16      166.51      152.67     14.00 o 
  -3  -4  16      789.39      817.15     33.68 o 
  -2  -4  16        1.22       11.84      4.65 o 
  -1  -4  16      349.40      371.87     11.41 o 
   0  -4  16      914.99      954.19     23.00 o 
   1  -4  16      121.92      136.95      7.25 o 
   2  -4  16       29.06       19.41      4.52 o 
   3  -4  16      436.10      458.06     30.62 o 
   4  -4  16        2.05        0.22      4.33 o 
  -5  -3  16       49.55       71.30     12.69 o 
  -4  -3  16      433.75      486.44     25.81 o 
  -3  -3  16     1930.57     2063.86     70.87 o 
  -2  -3  16        4.57        6.27      5.47 o 
  -1  -3  16      176.40      171.37     10.72 o 
   0  -3  16        5.10        4.59      2.78 o 
   1  -3  16      382.94      396.18     12.14 o 
   2  -3  16     2419.66     2366.48     47.02 o 
   3  -3  16       24.90       18.80      3.97 o 
   4  -3  16      169.36      189.94     11.87 o 
  -5  -2  16      165.45      118.55     13.56 o 
  -4  -2  16      281.34      244.09     16.62 o 
  -3  -2  16        9.02        3.38     10.50 o 
  -2  -2  16        0.03        4.81      3.91 o 
  -1  -2  16      749.59      791.58     23.04 o 
   0  -2  16      656.80      631.18     16.16 o 
   1  -2  16      107.06      113.24      5.41 o 
   2  -2  16      490.37      507.88     14.19 o 
   3  -2  16       83.20      100.65      5.98 o 
   4  -2  16     1086.97     1141.90     37.24 o 
   5  -2  16       71.96       62.56      8.01 o 
  -5  -1  16       55.96       34.12      9.19 o 
  -4  -1  16       53.17       42.43      8.31 o 
  -3  -1  16      274.72      262.78     13.35 o 
  -2  -1  16      398.41      426.18     19.90 o 
  -1  -1  16        7.57        8.99      3.59 o 
   0  -1  16       78.11       59.69      7.22 o 
   1  -1  16      319.41      329.42     10.40 o 
   2  -1  16      850.53      847.45     20.18 o 
   3  -1  16       23.42       14.98      3.50 o 
   4  -1  16      106.45       99.41     10.06 o 
   5  -1  16       32.97       31.11      5.39 o 
  -5   0  16      198.69      181.98     17.06 o 
  -4   0  16        2.04       -0.44      5.25 o 
  -3   0  16      136.99      149.82     12.68 o 
  -2   0  16       92.79      115.06      7.60 o 
  -1   0  16       34.11       26.78      4.01 o 
   0   0  16       31.36       42.63      8.53 o 
   1   0  16       11.66        9.17      3.24 o 
   2   0  16      338.68      318.15      9.98 o 
   3   0  16      539.66      556.55     14.60 o 
   4   0  16      359.35      363.56     26.25 o 
   5   0  16       31.37       24.07     12.47 o 
  -4   1  16        5.07       -2.19      7.00 o 
  -3   1  16      842.45      888.69     29.64 o 
  -2   1  16        0.35        5.40      3.34 o 
  -1   1  16      324.07      336.17     13.12 o 
   0   1  16      152.83      148.62      6.47 o 
   1   1  16      921.53      881.32     20.81 o 
   2   1  16      263.23      247.42      8.33 o 
   3   1  16      385.30      393.39     14.22 o 
   4   1  16        7.90        9.19      2.98 o 
   5   1  16       42.16       38.16      4.12 o 
   6   1  16        5.96        0.00      5.69 o 
  -4   2  16       17.33       23.62      7.87 o 
  -3   2  16       19.19       22.37      5.56 o 
  -2   2  16      140.96      100.82      9.84 o 
  -1   2  16      517.76      552.67     24.50 o 
   0   2  16      103.93      112.10     15.97 o 
   1   2  16      746.91      736.75     18.28 o 
   2   2  16       58.28       49.89      3.97 o 
   3   2  16     1062.18     1089.41     23.60 o 
   4   2  16      388.25      420.84     12.18 o 
   5   2  16       16.45       11.58      7.44 o 
   6   2  16      238.60      250.66     17.94 o 
  -4   3  16        0.71       14.87      8.75 o 
  -3   3  16      348.45      334.42     16.83 o 
  -2   3  16        3.26       -1.57      4.04 o 
  -1   3  16      146.51      167.70      8.54 o 
   0   3  16       66.98       73.12      7.00 o 
   1   3  16        3.62        2.71      3.94 o 
   2   3  16      351.10      352.22     10.40 o 
   3   3  16      784.87      764.65     17.94 o 
   4   3  16      301.08      290.52      9.06 o 
   5   3  16        5.02        4.85      6.56 o 
   6   3  16      214.79      242.34     17.06 o 
  -4   4  16        1.49        4.37      7.00 o 
  -3   4  16      809.59      836.83     39.37 o 
  -2   4  16        0.12        0.00      4.81 o 
  -1   4  16        0.50        0.67      3.47 o 
   0   4  16       11.92        9.19      3.36 o 
   1   4  16       91.23      104.55      5.34 o 
   2   4  16       76.32       61.40     13.56 o 
   3   4  16       12.55       12.01      5.03 o 
   4   4  16      463.42      460.68     24.28 o 
   5   4  16        2.67        5.75      4.37 o 
   6   4  16      235.71      251.97     16.19 o 
  -3   5  16        1.60       -3.06      6.12 o 
  -2   5  16       70.13       80.94      8.08 o 
  -1   5  16      618.99      604.58     16.80 o 
   0   5  16      183.45      185.18      7.77 o 
   1   5  16       59.10       48.65      5.03 o 
   2   5  16      522.93      534.94     15.94 o 
   3   5  16      100.98      108.09      5.10 o 
   4   5  16        1.87        6.76      2.84 o 
   5   5  16      177.79      152.93     12.03 o 
   6   5  16      125.22      126.42     10.94 o 
  -3   6  16      269.71      269.90     28.00 o 
  -2   6  16      118.81      100.65      9.41 o 
  -1   6  16        5.99        2.23      4.04 o 
   0   6  16      213.85      242.10      9.34 o 
   1   6  16       17.00       36.57      4.93 o 
   2   6  16        0.46        6.56      4.37 o 
   3   6  16      254.53      226.60      9.09 o 
   4   6  16      611.19      643.97     20.56 o 
   5   6  16       46.42       36.75      6.12 o 
   6   6  16        4.42        6.56      6.12 o 
  -2   7  16       64.44       49.04     11.81 o 
  -1   7  16       77.13       60.94      7.68 o 
   0   7  16      753.42      824.72     57.31 o 
   1   7  16       45.58       28.00      4.33 o 
   2   7  16      180.57      196.21      8.47 o 
   3   7  16       26.76       24.48      6.34 o 
   4   7  16        0.18        2.16      3.28 o 
   5   7  16       39.45       23.62     12.25 o 
  -1   8  16       63.46       51.08      7.22 o 
   0   8  16       14.91       16.99      6.09 o 
   1   8  16       16.78       16.52      3.67 o 
   2   8  16      881.00      917.99     37.40 o 
   3   8  16       42.71       39.57      4.17 o 
   4   8  16       72.85       62.85      6.34 o 
   5   8  16      472.55      477.69     36.31 o 
   0   9  16       53.48       51.38      6.81 o 
   1   9  16        8.79        6.34      3.40 o 
   2   9  16        3.98        4.37      3.94 o 
   3   9  16      202.49      204.93     10.59 o 
   4   9  16      276.55      252.41     21.87 o 
   2  10  16       56.83       77.30      7.12 o 
   3  10  16       63.32       45.60      9.62 o 
  -1  -7  17      386.60      367.37     37.18 o 
  -3  -6  17      383.24      408.57     25.81 o 
  -2  -6  17       76.59       78.05     12.03 o 
  -1  -6  17       47.85       44.73      6.16 o 
   0  -6  17      139.65      160.32     13.60 o 
   1  -6  17      106.89       93.99     12.46 o 
  -3  -5  17      248.46      217.41     16.62 o 
  -2  -5  17        1.19       -0.44      5.25 o 
  -1  -5  17      158.35      166.46      9.09 o 
   0  -5  17       32.55       33.18      5.12 o 
   1  -5  17       40.39       23.31      5.12 o 
   2  -5  17      338.80      345.35     21.50 o 
  -4  -4  17       14.89        7.00      6.56 o 
  -3  -4  17       77.19       66.93     10.06 o 
  -2  -4  17      491.26      488.63     26.25 o 
  -1  -4  17      200.51      180.66     10.94 o 
   0  -4  17       75.44       61.13      6.09 o 
   1  -4  17       75.59       61.19      5.57 o 
   2  -4  17      203.87      207.37     13.12 o 
   3  -4  17       48.97       33.70      7.35 o 
  -4  -3  17      511.29      560.37     31.06 o 
  -3  -3  17       47.58       57.31      9.62 o 
  -2  -3  17       10.07        3.50      5.25 o 
  -1  -3  17       94.55       72.32     10.50 o 
   0  -3  17     1414.23     1518.78     33.94 o 
   1  -3  17        8.94        5.92      3.47 o 
   2  -3  17       21.78       17.06      4.16 o 
   3  -3  17        7.37       13.87      5.25 o 
   4  -3  17      217.64      192.04     15.75 o 
  -4  -2  17      109.00       99.74     12.25 o 
  -3  -2  17      115.88      119.86     11.81 o 
  -2  -2  17     1334.53     1412.87     42.58 o 
  -1  -2  17       34.88       34.64      4.73 o 
   0  -2  17      245.21      235.02      9.14 o 
   1  -2  17      612.49      617.83     17.34 o 
   2  -2  17      411.11      414.44     11.91 o 
   3  -2  17        9.47        3.72      3.40 o 
   4  -2  17      306.76      276.46     14.70 o 
  -4  -1  17      108.57       98.86     12.25 o 
  -3  -1  17      342.18      342.08     20.56 o 
  -2  -1  17      251.80      249.30     10.96 o 
  -1  -1  17        1.58       -4.22      5.03 o 
   0  -1  17      190.28      234.48     16.62 o 
   1  -1  17       85.52       96.24     13.12 o 
   2  -1  17       12.89       13.32      3.67 o 
   3  -1  17     2358.91     2471.12     50.08 o 
   4  -1  17       57.73       46.35      4.93 o 
   5  -1  17      172.03      133.47     11.55 o 
  -4   0  17       23.83       37.18      8.75 o 
  -3   0  17      534.25      536.31     27.56 o 
  -2   0  17       32.90       37.33      5.29 o 
  -1   0  17      230.56      207.62     16.62 o 
   0   0  17       11.43       37.61      5.25 o 
   1   0  17        3.86       -2.79      2.98 o 
   2   0  17      250.56      261.48     14.22 o 
   3   0  17      256.97      261.24     23.40 o 
   4   0  17       68.31       56.71      4.84 o 
   5   0  17      174.88      140.86     21.43 o 
  -4   1  17      515.11      484.25     27.12 o 
  -3   1  17       52.69       62.55      9.19 o 
  -2   1  17       10.13        2.11      4.48 o 
  -1   1  17        4.41        6.56      3.52 o 
   0   1  17       11.00        4.79      6.56 o 
   1   1  17      325.23      304.95     10.08 o 
   2   1  17      157.89      155.61      7.12 o 
   3   1  17       45.83       37.18      4.22 o 
   4   1  17        4.68        4.81      2.74 o 
   5   1  17       24.40        8.74      6.78 o 
  -4   2  17      205.86      198.60     17.50 o 
  -3   2  17        3.41       -4.37      6.12 o 
  -2   2  17      569.92      599.39     19.75 o 
  -1   2  17      232.05      237.09     11.81 o 
   0   2  17       24.52       35.17      4.64 o 
   1   2  17       40.28       42.54      5.04 o 
   2   2  17      134.44      144.60      7.00 o 
   3   2  17       89.85       90.32      5.17 o 
   4   2  17       62.83       53.12      4.22 o 
   5   2  17       10.61        6.76     15.75 o 
  -3   3  17       65.30       85.74     11.81 o 
  -2   3  17        5.11        4.80      4.69 o 
  -1   3  17       33.54       23.59      4.61 o 
   0   3  17       67.56       69.05      6.78 o 
   1   3  17      313.52      337.25     17.06 o 
   2   3  17       23.19       23.65      5.03 o 
   3   3  17      428.86      460.49     12.14 o 
   4   3  17       26.98       26.40      3.77 o 
   5   3  17      589.12      608.56     42.21 o 
  -3   4  17        0.37       -3.94      6.12 o 
  -2   4  17        8.91        0.20     12.90 o 
  -1   4  17      160.92      144.58     14.44 o 
   0   4  17      150.96      167.73     12.25 o 
   1   4  17        9.08        5.29      3.24 o 
   2   4  17        1.14        3.75      3.15 o 
   3   4  17      269.78      248.86     14.44 o 
   4   4  17       15.06       18.02      2.77 o 
   5   4  17      248.21      237.01     15.77 o 
  -3   5  17        1.38       -8.75      8.75 o 
  -2   5  17      319.74      295.09     16.89 o 
  -1   5  17      189.45      167.34      9.88 o 
   0   5  17       11.85       11.24      3.47 o 
   1   5  17      585.29      558.76     15.11 o 
   2   5  17       21.66       13.11      3.43 o 
   3   5  17        0.69        0.29      2.81 o 
   4   5  17       17.92       17.09      2.81 o 
   5   5  17       18.93       16.38      7.03 o 
  -2   6  17     1118.28     1210.30     84.86 o 
  -1   6  17       13.82       17.83      6.34 o 
   0   6  17      179.25      157.91      8.81 o 
   1   6  17      486.52      490.21     20.34 o 
   2   6  17       80.24       69.99      5.44 o 
   3   6  17     1462.70     1500.93     46.29 o 
   4   6  17      290.95      285.49     15.53 o 
   5   6  17      153.48      141.73     14.87 o 
  -1   7  17      340.11      328.82     17.48 o 
   0   7  17      314.63      322.70     16.40 o 
   1   7  17       17.31       13.88      3.86 o 
   2   7  17      205.87      179.13      8.09 o 
   3   7  17      548.22      593.61     26.10 o 
   4   7  17      151.39      127.87     16.84 o 
   5   7  17      225.59      243.22     24.06 o 
   0   8  17        5.87        4.00      4.20 o 
   1   8  17      570.00      620.11     21.34 o 
   2   8  17      231.27      228.02     10.81 o 
   3   8  17        8.11        9.38      6.34 o 
   1   9  17        0.33        2.62      4.81 o 
   2   9  17      121.44      122.32      9.67 o 
   3   9  17      509.18      520.46     36.53 o 
  -1  -6  18       24.33       38.93      9.19 o 
   0  -6  18      374.38      336.83     30.18 o 
  -2  -5  18       67.33       76.55     10.50 o 
  -1  -5  18       83.13       86.88      6.47 o 
   0  -5  18      186.03      199.11     16.84 o 
   1  -5  18       18.79       25.37     13.56 o 
  -3  -4  18       70.06       62.55      9.62 o 
  -2  -4  18      130.52      133.86     14.00 o 
  -1  -4  18      118.71       91.46     12.47 o 
   0  -4  18       16.72       13.10      7.66 o 
   1  -4  18      590.54      615.52     24.30 o 
   2  -4  18        3.91        4.54      5.29 o 
  -3  -3  18      119.15      103.67     11.37 o 
  -2  -3  18       47.41       33.25      8.31 o 
  -1  -3  18      610.71      599.74     30.62 o 
   0  -3  18        3.21        0.52      3.97 o 
   1  -3  18      101.59      102.26      7.48 o 
   2  -3  18       34.01       34.67      5.35 o 
   3  -3  18      427.33      418.93     24.28 o 
  -3  -2  18      733.69      717.85     37.18 o 
  -2  -2  18        1.56       -0.44      7.00 o 
  -1  -2  18      210.46      226.60     15.31 o 
   0  -2  18       18.53       19.51      4.65 o 
   1  -2  18      508.78      520.08     26.68 o 
   2  -2  18      554.69      528.24     24.50 o 
   3  -2  18        0.55        0.85      8.31 o 
   4  -2  18        2.55       -1.81      4.41 o 
  -3  -1  18      272.12      251.97     18.81 o 
  -2  -1  18      113.51      128.61     12.25 o 
  -1  -1  18      650.35      689.87     21.83 o 
   0  -1  18        6.95        9.21      3.47 o 
   1  -1  18       29.24       26.87      4.61 o 
   2  -1  18      474.76      491.74     15.55 o 
   3  -1  18        0.78       -4.74      9.62 o 
   4  -1  18      923.71      928.26     35.43 o 
  -3   0  18      362.70      394.14     24.50 o 
  -2   0  18      155.01      132.98     12.25 o 
  -1   0  18      742.33      761.38     24.50 o 
   0   0  18        0.58       12.63      4.04 o 
   1   0  18      287.47      297.71     19.25 o 
   2   0  18      303.30      336.90     19.90 o 
   3   0  18        0.88        3.94      3.52 o 
   4   0  18      236.31      215.68     22.53 o 
  -3   1  18       40.73       35.00      9.19 o 
  -2   1  18      243.60      261.59     17.50 o 
  -1   1  18       29.27       33.95      5.09 o 
   0   1  18        0.96       14.65      3.56 o 
   1   1  18       96.46       95.93      5.98 o 
   2   1  18       66.01       76.12     10.72 o 
   3   1  18        1.02       -1.92      5.25 o 
   4   1  18      443.84      441.65     22.97 o 
   5   1  18        2.00       -8.31      8.31 o 
  -3   2  18      469.71      506.12     28.43 o 
  -2   2  18      546.75      541.12     28.00 o 
  -1   2  18        8.42       10.27      4.93 o 
   0   2  18       54.38       33.10      4.20 o 
   1   2  18        5.48        0.89      3.31 o 
   2   2  18       13.68       11.86      3.20 o 
   3   2  18      181.91      198.44      8.17 o 
   4   2  18        0.54        5.47      2.77 o 
   5   2  18       36.69       23.25     11.37 o 
  -3   3  18      349.31      367.02     24.93 o 
  -2   3  18       26.63       26.25      7.87 o 
  -1   3  18      240.74      267.45     12.65 o 
   0   3  18      604.92      656.34     22.97 o 
   1   3  18       37.14       28.02      4.83 o 
   2   3  18      112.97      107.41      8.75 o 
   3   3  18      436.93      425.93     14.28 o 
   4   3  18        0.13       -2.49      2.49 o 
   5   3  18       45.40       41.26      8.59 o 
  -2   4  18        2.68       -1.75      6.56 o 
  -1   4  18        2.20        0.94      5.44 o 
   0   4  18       96.90       86.88     21.65 o 
   1   4  18       73.73       77.00      8.53 o 
   2   4  18      237.24      248.31     11.65 o 
   3   4  18        0.34        1.46      2.92 o 
   4   4  18      122.19      121.15      8.53 o 
   5   4  18      195.93      185.17     14.29 o 
  -2   5  18        0.04       -4.37      8.75 o 
  -1   5  18        0.07       -3.74      6.47 o 
   0   5  18        7.40       14.78      8.97 o 
   1   5  18        0.68        1.17      5.03 o 
   2   5  18       91.51      103.58     26.25 o 
   3   5  18       37.22       26.14      5.05 o 
   4   5  18       12.68       11.45      3.69 o 
   5   5  18       23.53       11.91      5.41 o 
  -1   6  18      177.23      193.45     13.03 o 
   0   6  18      413.25      388.10     14.38 o 
   1   6  18        2.54        6.56      3.94 o 
   2   6  18        2.18        3.06      3.91 o 
   3   6  18      269.52      266.38     13.03 o 
   4   6  18       50.26       48.19      6.72 o 
   0   7  18      284.80      298.74     16.19 o 
   1   7  18       40.34       40.51      5.10 o 
   2   7  18      951.07      989.06     31.60 o 
   3   7  18       45.50       45.89      5.50 o 
   1   8  18       23.54       12.89      6.34 o 
   2   8  18      131.04      129.63      7.35 o 
   3   8  18        6.57        3.94      4.37 o 
  -2  -4  19        7.56        7.00      7.87 o 
  -1  -4  19       13.96       11.19      4.61 o 
   0  -4  19       21.65        6.07      5.57 o 
   1  -4  19       47.06       30.97     12.25 o 
  -2  -3  19      264.82      299.65     18.81 o 
  -1  -3  19      137.43      125.50      9.54 o 
   0  -3  19        0.00       -3.12      4.83 o 
   1  -3  19      138.74      116.97      9.67 o 
   2  -3  19      301.55      265.51     15.09 o 
  -3  -2  19      267.17      259.84     19.25 o 
  -2  -2  19      740.50      765.09     38.06 o 
  -1  -2  19        3.36        1.91      4.83 o 
   0  -2  19      660.36      700.21     27.89 o 
   1  -2  19      353.13      353.65     15.97 o 
   2  -2  19       24.51       22.63     14.00 o 
   3  -2  19       46.15       29.32      9.41 o 
  -3  -1  19      192.80      195.97     16.19 o 
  -2  -1  19      114.21      108.92     11.81 o 
  -1  -1  19       70.42       91.43     14.87 o 
   0  -1  19     1101.18     1162.30     39.81 o 
   1  -1  19       12.15        5.21      5.69 o 
   2  -1  19      235.58      252.54     11.92 o 
   3  -1  19      402.55      373.80     50.09 o 
  -3   0  19      162.40      176.73     16.19 o 
  -2   0  19      693.28      702.10     33.68 o 
  -1   0  19      270.13      261.59     17.94 o 
   0   0  19       40.64       67.69      9.62 o 
   1   0  19      184.70      167.55      8.58 o 
   2   0  19      224.44      213.88     18.59 o 
   3   0  19       46.86       34.06      5.24 o 
   4   0  19        0.66        1.32      6.78 o 
  -3   1  19       60.75       54.68     11.81 o 
  -2   1  19      146.56      148.29     13.56 o 
  -1   1  19      430.64      440.07     25.37 o 
   0   1  19     1047.45     1095.81     29.50 o 
   1   1  19       32.93       34.27      4.81 o 
   2   1  19        5.84        0.63      4.16 o 
   3   1  19      851.08      805.67     29.09 o 
   4   1  19        3.40        5.25      6.56 o 
  -2   2  19      515.59      554.68     30.62 o 
  -1   2  19       18.55       17.94      6.56 o 
   0   2  19       67.56       55.35     14.22 o 
   1   2  19      349.30      406.47     26.25 o 
   2   2  19      554.71      511.81     16.48 o 
   3   2  19        3.93        1.47      3.56 o 
   4   2  19      136.06      110.55      8.77 o 
  -2   3  19        2.39       -0.44      7.87 o 
  -1   3  19      342.95      328.08     19.68 o 
   0   3  19       65.42       65.05      6.33 o 
   1   3  19       16.77        5.95      9.84 o 
   2   3  19       62.57       60.45     17.50 o 
   3   3  19      379.17      393.60     14.91 o 
   4   3  19      103.34       98.08     27.78 o 
  -2   4  19      335.39      320.65     21.87 o 
  -1   4  19      160.19      169.13     22.53 o 
   0   4  19       62.69       65.93     12.69 o 
   1   4  19      370.14      410.87     15.81 o 
   2   4  19       66.67       60.52      8.40 o 
   3   4  19       18.80       33.87     11.15 o 
   4   4  19      334.83      294.30     14.63 o 
  -1   5  19       11.04        9.34      7.61 o 
   0   5  19        0.25       -1.31      5.91 o 
   1   5  19      111.61      128.84      8.27 o 
   2   5  19        0.18        2.98      4.34 o 
   3   5  19      185.44      180.54     27.12 o 
   4   5  19       36.58       37.70      7.57 o 
   0   6  19       56.42       48.67      7.25 o 
   1   6  19       91.24       92.41      7.54 o 
   2   6  19       43.22       34.36      6.34 o 
   3   6  19       70.76       65.09      6.81 o 
   4   6  19       12.78        2.62      6.56 o 
   1   7  19      357.19      335.44     25.15 o 
   2   7  19        1.08        7.90      4.41 o 
   3   7  19        8.18        8.06      5.66 o 
  -1  -3  20       43.64       30.62      7.87 o 
   0  -3  20        1.54       15.92      5.78 o 
  -1  -2  20      134.10      127.30     14.00 o 
   0  -2  20      346.04      395.79     18.92 o 
   1  -2  20        0.09       -2.62      5.17 o 
   2  -2  20       17.40       11.50      4.79 o 
  -2  -1  20      281.74      250.22     19.25 o 
  -1  -1  20      803.47      787.84     39.37 o 
   0  -1  20       22.04        2.19      6.12 o 
   1  -1  20      350.54      345.22     27.34 o 
   2  -1  20      621.37      645.18     27.78 o 
  -2   0  20       32.98       38.50      8.75 o 
  -1   0  20      125.85      104.11     12.25 o 
   0   0  20        2.00       66.05     10.06 o 
   1   0  20     1100.39     1095.11     36.33 o 
   2   0  20      155.01      129.05      8.54 o 
   3   0  20      244.89      232.28     13.12 o 
  -2   1  20      315.22      280.40     21.00 o 
  -1   1  20      247.74      219.60     17.06 o 
   0   1  20       18.15       19.25      7.00 o 
   1   1  20      187.05      160.98     13.12 o 
   2   1  20      156.68      162.73     10.50 o 
   3   1  20      224.76      205.60     12.25 o 
  -1   2  20        4.02       -5.69      7.00 o 
   0   2  20      598.19      597.11     31.50 o 
   1   2  20       15.22        7.18      4.84 o 
   2   2  20       22.88       21.20      5.31 o 
   3   2  20      456.13      492.53     18.43 o 
  -1   3  20      534.07      496.50     28.00 o 
   0   3  20      307.10      301.40     18.81 o 
   1   3  20        0.32       -0.28      7.00 o 
   2   3  20     1131.08     1163.12     40.04 o 
   3   3  20       95.83       84.93      6.89 o 
   0   4  20       29.41       28.32      6.91 o 
   1   4  20       27.19       36.53      9.41 o 
   2   4  20      152.72      131.97      9.34 o 
   3   4  20      134.02      124.20      9.62 o 
   0   5  20      532.70      517.43     30.40 o 
   1   5  20       14.34       23.66      6.34 o 
   2   5  20       48.24       42.09      5.39 o 
   3   5  20        0.19        0.63      6.62 o 
   0   0  21      863.16      971.13     45.93 o 
   1   0  21       30.22       26.68      7.44 o 
   0   1  21      154.63      153.11     14.00 o 
   1   1  21      101.33       94.93     16.62 o 
   0   2  21      176.43      214.35     17.50 o 
   1   2  21       21.89        4.81      6.56 o 
   2   2  21       55.66       38.50      6.12 o 
   1   3  21      245.09      242.78     17.50 o 
                                                 
